# Supplementary material for: The Aquilegia genome reveals a hybrid origin of core eudicots
Source: Genome Biol. 2019 Nov 28;20:256. doi: 10.1186/s13059-019-1888-8 (PMC6883705; doi:10.1186/s13059-019-1888-8)
Supplement: Supplementary file 3 — Additional file 3: Table S2. Synteny blocks between columbine and grape chromosomes. [file 13059_2019_1888_MOESM3_ESM.xlsx]

## Sheet: columbine-to-grape-synteny
block.id	source	s.start	s.end	destination	d.start	d.end	med.ks.all	med.ks.filtered	color
block6.f.ori	grape_1	10284236	12156503	columbine_03	35497266	36631247	1.5768	1.5768	mediumpurple1
block7.f.ori	grape_1	2202688	3585271	columbine_03	39562497	40387212	1.72765	1.6067	mediumpurple1
block8.f.ori	grape_1	6678843	7296178	columbine_03	9789645	10710987	2.3319	2.0855	mediumpurple1
block9.f.ori	grape_1	9872347	10283541	columbine_03	34903498	35436058	1.8578	1.8479	mediumpurple1
block10.f.ori	grape_1	12165162	12655438	columbine_03	36683054	36998448	1.5785	1.51305	mediumpurple1
block11.f.ori	grape_1	7724620	8080711	columbine_03	33059836	33485775	1.58995	1.4397	mediumpurple1
block12.f.ori	grape_1	1710146	1973352	columbine_03	42045472	42216932	1.66905	1.6332	mediumpurple1
block13.f.ori	grape_1	8824136	9085728	columbine_03	33995596	34239999	1.6968	1.5385	mediumpurple1
block14.f.ori	grape_1	15443313	16743243	columbine_03	4293190	4597067	1.93	1.738	mediumpurple1
block15.f.ori	grape_1	7494201	7701473	columbine_03	32560867	32836554	1.3191	1.2032	mediumpurple1
block16.f.ori	grape_1	15387184	16743243	columbine_03	38963912	39275014	1.7412	1.53235	mediumpurple1
block17.f.ori	grape_1	4717341	5579852	columbine_03	202114	484721	1.55855	1.55855	mediumpurple1
block18.f.ori	grape_1	18696471	19141980	columbine_03	41610087	41729526	1.6	1.6	mediumpurple1
block19.f.ori	grape_1	2508304	2743295	columbine_03	3014000	3171332	2.14285	1.9904	mediumpurple1
block20.f.ori	grape_1	8197152	8807169	columbine_03	33671774	33827351	1.90125	1.8744	mediumpurple1
block21.f.ori	grape_1	19566166	20081268	columbine_03	19614894	20263127	1.4788	1.4788	mediumpurple1
block22.f.ori	grape_1	16879668	17575405	columbine_03	42236995	42283774	1.5259	1.5259	mediumpurple1
block23.f.ori	grape_1	573751	679204	columbine_03	37696107	37896179	1.4386	1.228	mediumpurple1
block24.f.ori	grape_1	259039	400531	columbine_03	38219111	38379560	1.50945	1.50945	mediumpurple1
block25.f.ori	grape_1	9381769	9530158	columbine_03	7195996	7359054	2.0707	1.8964	mediumpurple1
block26.f.ori	grape_1	9458022	9786128	columbine_03	34465284	34677742	2.0414	2.0116	mediumpurple1
block27.f.ori	grape_1	17965019	18208242	columbine_03	41833972	41958773	1.8187	1.53065	mediumpurple1
block28.f.ori	grape_1	4095595	4161365	columbine_03	1204406	1254274	1.7439	1.7439	mediumpurple1
block29.f.ori	grape_1	5391143	5492683	columbine_03	559333	647034	1.4733	1.38065	mediumpurple1
block30.f.ori	grape_1	263082	566600	columbine_03	3898710	4050838	1.4269	1.4269	mediumpurple1
block31.f.ori	grape_1	434060	481438	columbine_03	38454449	38568755	2.2467	2.18555	mediumpurple1
block32.f.ori	grape_1	6019350	6085950	columbine_03	41277963	41337951	1.6191	1.58915	mediumpurple1
block33.f.ori	grape_1	529830	792711	columbine_03	37977558	38027932	1.9001	1.3771	mediumpurple1
block34.r.ori	grape_1	2542652	3417751	columbine_03	2087425	3050963	1.7749	1.5592	mediumpurple1
block35.r.ori	grape_1	3422695	4544155	columbine_03	1016080	1968679	1.6777	1.6561	mediumpurple1
block36.r.ori	grape_1	9730997	10407330	columbine_03	6527937	7062508	2.294	1.82435	mediumpurple1
block37.r.ori	grape_1	10770041	11601671	columbine_03	5318110	5988418	1.6988	1.6988	mediumpurple1
block38.r.ori	grape_1	7629740	8080711	columbine_03	8565918	8970929	1.7453	1.4548	mediumpurple1
block39.r.ori	grape_1	9369279	9657254	columbine_03	34413439	34544548	1.74785	1.68175	mediumpurple1
block40.r.ori	grape_1	13673095	15080270	columbine_03	36996276	37285852	1.4253	1.4004	mediumpurple1
block41.r.ori	grape_1	11610081	12440338	columbine_03	4881547	5101857	NA	NA	mediumpurple1
block42.r.ori	grape_1	5855245	6190575	columbine_03	40578880	40768132	1.5691	1.526	mediumpurple1
block43.r.ori	grape_1	599284	774384	columbine_03	37579022	37853088	1.5698	1.44065	mediumpurple1
block44.r.ori	grape_1	33153	428372	columbine_03	38454449	38811230	1.7318	1.68175	mediumpurple1
block45.r.ori	grape_1	3945557	4214317	columbine_03	40367552	40546850	1.22985	1.22985	mediumpurple1
block46.r.ori	grape_1	381267	706792	columbine_03	38010177	38277667	2.1342	1.38305	mediumpurple1
block47.r.ori	grape_1	4894994	5314665	columbine_03	41131407	41255038	2.462	2.462	mediumpurple1
block48.r.ori	grape_1	16970765	18020938	columbine_03	41856278	42026403	1.8003	1.8003	mediumpurple1
block49.r.ori	grape_1	8084002	8865393	columbine_03	8057591	8384024	1.4134	1.3499	mediumpurple1
block50.r.ori	grape_1	5139326	5372787	columbine_03	371329	469602	1.30675	1.30675	mediumpurple1
block51.r.ori	grape_1	8788501	9017689	columbine_03	7641246	7847257	1.44155	1.3317	mediumpurple1
block52.r.ori	grape_1	16552575	16743243	columbine_03	39273542	39371308	1.2176	1.152	mediumpurple1
block53.r.ori	grape_1	19607521	19710688	columbine_03	19627626	19832006	1.3178	1.3178	mediumpurple1
block54.r.ori	grape_1	16476882	16743243	columbine_03	4595604	4798453	1.2943	1.23375	mediumpurple1
block55.r.ori	grape_1	109366	428372	columbine_03	4026062	4167610	1.2591	1.2591	mediumpurple1
block56.r.ori	grape_1	5701247	5821382	columbine_03	40970381	41122859	1.997	1.997	mediumpurple1
block57.r.ori	grape_1	2282487	2477374	columbine_03	3336456	3459784	1.8125	1.7854	mediumpurple1
block58.r.ori	grape_1	9084282	9518104	columbine_03	7337857	7536765	1.8118	1.6024	mediumpurple1
block59.r.ori	grape_1	6108006	6418605	columbine_03	40848561	40965076	1.7036	1.7036	mediumpurple1
block60.r.ori	grape_1	15722218	15900732	columbine_03	39075356	39164304	1.465	1.465	mediumpurple1
block61.r.ori	grape_1	19227005	19546424	columbine_04	31458459	31622134	1.4808	1.4808	mediumpurple1
block62.f.ori	grape_1	7142093	7327622	columbine_05	38955822	39180241	2.18025	1.9874	mediumpurple1
block63.f.ori	grape_1	22469075	22613488	columbine_05	31593336	32135562	2.25375	2.25375	mediumpurple1
block64.f.ori	grape_1	6653070	6887899	columbine_05	37898608	38173806	4.55785	3.21815	mediumpurple1
block65.f.ori	grape_1	19607521	19737127	columbine_05	37209169	37294144	1.3853	1.3666	mediumpurple1
block66.f.ori	grape_1	6948649	7070004	columbine_05	38582034	38807694	1.8921	1.8921	mediumpurple1
block67.f.ori	grape_1	19526696	19568737	columbine_05	37351615	37405860	1.3604	1.3604	mediumpurple1
block68.f.ori	grape_1	22629058	22709016	columbine_05	32321527	32602976	1.3277	1.3277	mediumpurple1
block69.r.ori	grape_1	20653715	22389199	columbine_05	34201448	36215122	2.1439	1.90715	mediumpurple1
block70.r.ori	grape_1	19233840	19728410	columbine_05	37264003	37633125	1.49285	1.49285	mediumpurple1
block71.r.ori	grape_1	21582290	21740604	columbine_05	33941922	34186603	1.4774	1.4774	mediumpurple1
block72.r.ori	grape_1	22739459	22843694	columbine_05	30764047	31284350	1.5393	1.2625	mediumpurple1
block73.r.ori	grape_1	19156487	19214328	columbine_05	37745539	37872498	1.65835	1.2796	mediumpurple1
block74.r.ori	grape_1	22862117	22972638	columbine_05	29350160	29622942	1.7863	1.7281	mediumpurple1
block75.r.ori	grape_1	19772966	19840992	columbine_05	36841576	36992299	1.1966	1.1966	mediumpurple1
block76.f.ori	grape_10	2345176	2512161	columbine_01	20183697	20695022	1.8027	1.79145	tomato4
block77.f.ori	grape_10	978038	1176476	columbine_01	14542342	15011358	2.57495	2.1866	tomato4
block78.f.ori	grape_10	872795	926010	columbine_01	14174201	14308336	1.71	1.6165	tomato4
block79.f.ori	grape_10	1689301	1757625	columbine_01	15904677	16082383	1.6317	1.59765	tomato4
block80.f.ori	grape_10	3096207	3212792	columbine_01	13004551	13253780	1.8785	1.64285	tomato4
block81.f.ori	grape_10	9868607	11068307	columbine_01	9790381	10008656	7.2494	2.6745	tomato4
block82.r.ori	grape_10	5179197	8272840	columbine_01	10690635	11449231	1.7284	1.62815	tomato4
block83.r.ori	grape_10	2463271	3280729	columbine_01	12858563	14170965	2.3975	2.25175	tomato4
block84.r.ori	grape_10	3662166	4806676	columbine_01	12061563	12639827	1.8336	1.7	tomato4
block85.r.ori	grape_10	1689301	2342096	columbine_01	15028870	15908106	2.20855	1.855	tomato4
block86.r.ori	grape_10	132655	328295	columbine_01	33615195	33997241	2.7699	2.58325	tomato4
block87.r.ori	grape_10	618767	871269	columbine_01	21681486	22185455	1.627	1.627	tomato4
block88.r.ori	grape_10	1419287	1751905	columbine_01	16065130	16721970	2.0761	1.53	tomato4
block89.r.ori	grape_10	4807291	5117078	columbine_01	11651964	11972688	1.8296	1.3707	tomato4
block90.r.ori	grape_10	1304688	1399220	columbine_01	17033469	17337027	7.46515	4.085	tomato4
block93.f.ori	grape_10	222774	304046	columbine_04	36368723	36602091	2.25	1.96355	tomato4
block94.r.ori	grape_10	3662166	4682365	columbine_04	1357538	2113947	1.7603	1.7603	tomato4
block95.r.ori	grape_10	2087171	2455731	columbine_04	5036386	5511074	2.2182	1.8932	tomato4
block96.r.ori	grape_10	2584702	2782882	columbine_04	3558458	3901744	3.6771	1.8118	tomato4
block97.r.ori	grape_10	1792148	2083661	columbine_04	5944615	6428260	1.718	1.718	tomato4
block98.r.ori	grape_10	1562230	1676398	columbine_04	7239815	7588931	2.8476	2.27445	tomato4
block99.r.ori	grape_10	641937	926010	columbine_04	30725507	31329463	32.5294	2.8841	tomato4
block100.r.ori	grape_10	3105995	3390494	columbine_04	2295615	2478636	2.5988	1.8952	tomato4
block101.r.ori	grape_10	1689301	1781359	columbine_04	6729359	6931613	2.0457	2.0457	tomato4
block102.r.ori	grape_10	2942463	3051891	columbine_04	2688045	2772962	1.8892	1.8892	tomato4
block103.r.ori	grape_10	204741	380905	columbine_04	38196417	38751868	1.4749	1.4749	tomato4
block106.f.ori	grape_11	408386	2070849	columbine_07	6376953	8419008	1.626	1.4718	steelblue1
block107.f.ori	grape_11	2919317	3294048	columbine_07	11480289	12916730	1.6208	1.5153	steelblue1
block108.f.ori	grape_11	3399858	3836913	columbine_07	13880728	15020291	1.41575	1.41575	steelblue1
block109.f.ori	grape_11	2163618	2441040	columbine_07	9114873	9507881	1.5654	1.44665	steelblue1
block110.f.ori	grape_11	2676795	2884586	columbine_07	10919414	11351050	1.31905	1.28505	steelblue1
block111.f.ori	grape_11	2093950	2520461	columbine_07	41759204	42017610	1.7192	1.6281	steelblue1
block112.f.ori	grape_11	1406408	2046146	columbine_07	42307125	42658427	1.3512	1.3056	steelblue1
block113.f.ori	grape_11	15613334	16603426	columbine_07	30829742	31742323	1.444	1.3047	steelblue1
block114.f.ori	grape_11	8236312	9499281	columbine_07	18390119	19108205	5.0147	2.0485	steelblue1
block115.f.ori	grape_11	19034420	19505532	columbine_07	35500361	35764490	1.1932	1.1763	steelblue1
block116.f.ori	grape_11	3988735	4118607	columbine_07	16326992	16802330	1.7189	1.7189	steelblue1
block117.f.ori	grape_11	2943205	3276074	columbine_07	40999535	41181064	1.4822	1.45915	steelblue1
block118.f.ori	grape_11	16686066	16924056	columbine_07	31939115	32155574	1.7788	1.7788	steelblue1
block119.f.ori	grape_11	18105273	18755907	columbine_07	34852586	35078721	2.48935	2.48935	steelblue1
block120.f.ori	grape_11	3913890	3988013	columbine_07	15724947	16143082	1.7435	1.5825	steelblue1
block121.f.ori	grape_11	6216818	6397416	columbine_07	29752944	29934262	1.2856	1.2321	steelblue1
block122.f.ori	grape_11	7646886	7761222	columbine_07	34330554	34469378	2.63635	2.63635	steelblue1
block123.f.ori	grape_11	2659370	2781201	columbine_07	41553314	41708768	1.7109	1.7109	steelblue1
block124.f.ori	grape_11	277101	407256	columbine_07	6088089	6266105	1.46525	1.259	steelblue1
block125.f.ori	grape_11	5222025	5370256	columbine_07	39786489	39893587	2.3171	1.8925	steelblue1
block126.f.ori	grape_11	4862914	5017431	columbine_07	40067437	40172844	1.9074	1.9074	steelblue1
block127.f.ori	grape_11	2568060	2655448	columbine_07	41330861	41451671	1.2216	1.2216	steelblue1
block128.f.ori	grape_11	9959777	10405728	columbine_07	24025524	24437381	1.8063	1.8063	steelblue1
block129.f.ori	grape_11	17793856	18248650	columbine_07	33196457	33366163	1.3744	1.3744	steelblue1
block130.f.ori	grape_11	587559	828290	columbine_07	42787784	42875968	3.7013	3.7013	steelblue1
block131.f.ori	grape_11	18435184	18934481	columbine_07	35292848	35413276	2.812	2.812	steelblue1
block132.r.ori	grape_11	4862914	7777904	columbine_07	38192978	40070248	1.69965	1.6016	steelblue1
block133.r.ori	grape_11	4088564	5230879	columbine_07	40145584	40665078	1.9258	1.7278	steelblue1
block134.r.ori	grape_11	226131	558424	columbine_07	43067114	43525355	1.48025	1.4327	steelblue1
block135.r.ori	grape_11	7838175	9323652	columbine_07	37436111	38022232	2.1816	1.6649	steelblue1
block136.r.ori	grape_11	4503500	4976471	columbine_07	26298709	27469073	1.7281	1.7281	steelblue1
block137.r.ori	grape_11	17156939	17749621	columbine_07	25838730	26242369	1.3749	1.3687	steelblue1
block138.r.ori	grape_11	4152758	4976471	columbine_07	28514621	29512922	2.6462	1.54935	steelblue1
block139.r.ori	grape_11	1842076	1898315	columbine_07	8031767	8146074	1.5754	1.5491	steelblue1
block140.r.ori	grape_11	2446664	2546916	columbine_07	9735804	9965838	2.2109	1.97885	steelblue1
block141.r.ori	grape_11	13642812	14310249	columbine_07	21875480	22309248	1.5853	1.5853	steelblue1
block142.r.ori	grape_11	1560277	1702000	columbine_07	42319613	42431271	NA	NA	steelblue1
block143.r.ori	grape_11	10153803	11004684	columbine_07	36582825	36702087	1.88835	1.88835	steelblue1
block144.r.ori	grape_11	9538580	9900820	columbine_07	36810970	36924205	1.85075	1.85075	steelblue1
block145.r.ori	grape_11	18377589	18697551	columbine_07	24866523	25419239	2.5408	2.5408	steelblue1
block146.r.ori	grape_11	906060	1181489	columbine_07	42881898	43066746	1.7918	1.7918	steelblue1
block147.r.ori	grape_11	19034420	19781001	columbine_07	24838483	25265939	3.4597	1.5113	steelblue1
block149.f.ori	grape_12	6599739	6801484	columbine_01	27882006	29013422	1.54985	1.4456	tomato4
block150.f.ori	grape_12	4075204	4277320	columbine_01	16996619	17511273	1.7015	1.6854	tomato4
block151.f.ori	grape_12	4360417	4638674	columbine_01	17704991	18183395	2.3087	2.1756	tomato4
block152.f.ori	grape_12	74651	694524	columbine_01	12193093	12592586	1.6602	1.615	tomato4
block153.f.ori	grape_12	2959077	3042142	columbine_01	13928418	14170965	1.6765	1.6567	tomato4
block154.f.ori	grape_12	3222150	3447312	columbine_01	15025697	15537850	2.9799	2.7816	tomato4
block155.f.ori	grape_12	3379784	3718236	columbine_01	15542471	15908106	1.8806	1.6221	tomato4
block156.f.ori	grape_12	7102011	7200729	columbine_01	33629001	33893075	2.6292	2.6292	tomato4
block157.f.ori	grape_12	3597741	3805262	columbine_01	16046261	16411416	2.23055	2.0426	tomato4
block158.f.ori	grape_12	2679423	2972597	columbine_01	13620226	13843937	1.94835	1.94835	tomato4
block159.f.ori	grape_12	5690042	6007069	columbine_01	22810887	23372156	1.83635	1.83635	tomato4
block160.f.ori	grape_12	5575078	5681082	columbine_01	21681486	22185455	3.2668	3.01965	tomato4
block161.f.ori	grape_12	4668284	4738406	columbine_01	18505878	18577315	2.3397	1.4043	tomato4
block162.r.ori	grape_12	6105323	6596858	columbine_01	30456773	32293490	1.6221	1.4976	tomato4
block163.r.ori	grape_12	8991002	9580847	columbine_01	37392410	37847566	2.2916	2.1478	tomato4
block164.r.ori	grape_12	9707828	10200725	columbine_01	36322778	36698214	1.7953	1.77845	tomato4
block165.r.ori	grape_12	5449824	5571047	columbine_01	14208757	14579372	2.05565	1.5517	tomato4
block166.r.ori	grape_12	3080972	3216978	columbine_01	20175316	21027322	1.8582	1.71155	tomato4
block167.r.ori	grape_12	733797	1206341	columbine_01	11279283	11425082	1.5992	1.5501	tomato4
block168.f.ori	grape_12	5982133	6138381	columbine_04	35171437	35920453	2.1013	1.96365	tomato4
block169.f.ori	grape_12	4301889	4607983	columbine_04	9980191	10644934	1.9486	1.9486	tomato4
block170.f.ori	grape_12	3752361	3882318	columbine_04	7239815	7616725	2.207	2.16695	tomato4
block171.f.ori	grape_12	7386025	7526110	columbine_04	40147397	40338258	2.29805	2.29805	tomato4
block172.f.ori	grape_12	3960005	4110069	columbine_04	8675684	9161902	2.8018	2.8009	tomato4
block173.f.ori	grape_12	2258723	2386641	columbine_04	2616785	2759125	2.4125	2.04175	tomato4
block174.r.ori	grape_12	6145161	6418713	columbine_04	44422379	44655340	1.61945	1.48775	tomato4
block175.r.ori	grape_12	9037496	9124809	columbine_04	42508580	42632234	2.33315	2.33315	tomato4
block176.r.ori	grape_12	8637799	8904046	columbine_04	41084614	41368802	3.34525	2.364	tomato4
block183.f.ori	grape_13	4720601	5389085	columbine_01	43809965	44253255	1.5137	1.48235	royalblue1
block184.f.ori	grape_13	1330450	1580132	columbine_01	38311379	38582401	1.35165	1.3269	royalblue1
block185.f.ori	grape_13	6559025	6890980	columbine_01	7093121	7256915	1.7365	1.69375	royalblue1
block186.f.ori	grape_13	8138688	8574340	columbine_01	5862827	6143479	4.3067	2.0739	royalblue1
block187.f.ori	grape_13	1253544	1311165	columbine_01	38109915	38265899	1.79555	1.79555	royalblue1
block188.f.ori	grape_13	1204391	1253132	columbine_01	37871447	37982416	1.9202	1.8898	royalblue1
block189.f.ori	grape_13	23271095	23402389	columbine_01	974153	1063838	2.27415	2.27415	royalblue1
block190.f.ori	grape_13	10988272	11337662	columbine_01	41198935	41394646	1.38245	1.38245	royalblue1
block191.f.ori	grape_13	1550154	1645352	columbine_01	38743762	38889759	2.0197	2.0197	royalblue1
block192.f.ori	grape_13	1813649	1891150	columbine_01	43690524	43725086	1.6616	1.55385	royalblue1
block193.r.ori	grape_13	3104318	4035660	columbine_01	4924069	5902646	2.111	1.9387	royalblue1
block194.r.ori	grape_13	5406945	6152806	columbine_01	7588373	8193528	1.4317	1.39515	royalblue1
block195.r.ori	grape_13	305478	633212	columbine_01	39594684	40119487	1.5829	1.51435	royalblue1
block196.r.ori	grape_13	869374	1177838	columbine_01	8358308	8684964	1.796	1.6455	royalblue1
block197.r.ori	grape_13	6559025	7310002	columbine_01	6702910	7094004	1.80545	1.73975	royalblue1
block198.r.ori	grape_13	8077386	9239402	columbine_01	41622867	42023234	2.1874	1.927	royalblue1
block199.r.ori	grape_13	1989616	2213305	columbine_01	43221735	43388149	4.4133	3.6787	royalblue1
block200.r.ori	grape_13	4287930	4366816	columbine_01	4610217	4782712	1.6921	1.6921	royalblue1
block201.r.ori	grape_13	2221534	2558885	columbine_01	42750399	43118311	1.461	1.4041	royalblue1
block202.r.ori	grape_13	6301462	6842046	columbine_01	7208066	7441811	1.66275	1.66275	royalblue1
block203.r.ori	grape_13	1716836	1911353	columbine_01	44591938	44766528	3.3051	2.1531	royalblue1
block204.r.ori	grape_13	2572054	2683748	columbine_01	42583746	42677621	1.9023	1.57135	royalblue1
block205.r.ori	grape_13	7508502	8446730	columbine_01	6105312	6309656	1.3033	1.1988	royalblue1
block206.r.ori	grape_13	13446147	13775869	columbine_01	4259236	4395035	1.4772	1.4772	royalblue1
block207.r.ori	grape_13	154715	257139	columbine_01	40192135	40370140	2.41745	2.3538	royalblue1
block208.r.ori	grape_13	23074848	23396780	columbine_01	1043074	1207849	6.8382	2.7357	royalblue1
block209.r.ori	grape_13	2699020	3001876	columbine_01	42419796	42510473	2.8804	1.51855	royalblue1
block210.r.ori	grape_13	1578700	1599930	columbine_01	38516101	38582401	2.0802	2.0802	royalblue1
block211.r.ori	grape_13	1527055	1569465	columbine_01	38685481	38813768	2.0808	2.0808	royalblue1
block212.r.ori	grape_13	661823	756811	columbine_01	39254144	39430330	1.4105	1.39825	royalblue1
block213.r.ori	grape_13	13065330	13392744	columbine_01	40710734	40890361	7.0971	4.41855	royalblue1
block214.r.ori	grape_13	10459645	11316680	columbine_01	41364959	41508088	1.6382	1.4294	royalblue1
block215.r.ori	grape_13	782570	834472	columbine_01	38903655	39021881	2.6746	2.6746	royalblue1
block216.r.ori	grape_13	1813649	1976562	columbine_01	43523461	43691201	1.5776	1.3866	royalblue1
block217.r.ori	grape_13	10988272	12822180	columbine_01	41096178	41200880	1.2796	1.2643	royalblue1
block218.r.ori	grape_13	14246515	14951448	columbine_01	3844207	4040529	NA	NA	royalblue1
block219.f.ori	grape_13	3410250	3715104	columbine_02	28899147	29150084	1.5067	1.5067	royalblue1
block220.f.ori	grape_13	2221534	2723714	columbine_02	21681164	22709454	1.9328	1.9307	royalblue1
block221.f.ori	grape_13	8020142	9239402	columbine_02	10752354	12049435	2.7813	1.89195	royalblue1
block222.f.ori	grape_13	3135518	3356735	columbine_02	27922129	28548760	1.8871	1.8871	royalblue1
block223.f.ori	grape_13	21617528	22377485	columbine_02	1149379	1301201	1.71985	1.5149	royalblue1
block224.f.ori	grape_13	10128932	11287910	columbine_02	12429238	12904395	1.8746	1.8746	royalblue1
block225.f.ori	grape_13	1843363	1954075	columbine_02	19743044	20175211	1.5223	1.5223	royalblue1
block226.f.ori	grape_13	2046250	2193104	columbine_02	20759729	21122276	2.5752	2.45585	royalblue1
block227.f.ori	grape_13	1562947	1678965	columbine_02	5370958	5483006	1.3714	1.35335	royalblue1
block228.f.ori	grape_13	7599471	8574340	columbine_02	22931411	23108248	3.1356	3.0406	royalblue1
block229.r.ori	grape_13	936047	1808939	columbine_02	5354653	6335028	1.7964	1.5662	royalblue1
block230.r.ori	grape_13	507236	955887	columbine_02	6449357	7008373	1.9047	1.8311	royalblue1
block231.r.ori	grape_13	156285	397277	columbine_02	7125556	7447572	1.5852	1.31205	royalblue1
block232.r.ori	grape_13	6232503	6869966	columbine_02	25320469	26201800	2.344	2.03425	royalblue1
block233.r.ori	grape_13	22758014	23284065	columbine_02	842564	1093879	1.7065	1.7065	royalblue1
block234.r.ori	grape_13	19596669	20104831	columbine_02	2760241	3017613	1.586	1.586	royalblue1
block235.r.ori	grape_13	4397436	4547057	columbine_02	7555755	7750698	9.1305	2.0632	royalblue1
block236.r.ori	grape_13	2759451	3113805	columbine_02	14851172	15377684	1.6227	1.2809	royalblue1
block237.r.ori	grape_13	2515436	2749848	columbine_02	21760063	21958262	5.6486	1.5593	royalblue1
block238.r.ori	grape_13	2865915	3258965	columbine_02	14516515	14673698	1.4244	1.2522	royalblue1
block242.f.ori	grape_14	2857245	3233879	columbine_02	37181649	37600834	2.07995	1.7865	coral
block243.f.ori	grape_14	1065201	1412580	columbine_02	33535212	34142332	1.73115	1.668	coral
block244.f.ori	grape_14	6670990	7302230	columbine_02	38174595	38443179	2.2026	1.9709	coral
block245.f.ori	grape_14	130390	307932	columbine_02	29568482	30128529	2.1472	2.07205	coral
block246.f.ori	grape_14	1929561	2482009	columbine_02	35303046	35559791	2.6944	2.56265	coral
block247.f.ori	grape_14	10097967	10811597	columbine_02	39367097	39619910	1.5602	1.5187	coral
block248.f.ori	grape_14	8305650	9042507	columbine_02	38990128	39244971	1.85895	1.55155	coral
block249.f.ori	grape_14	914929	1062216	columbine_02	33149241	33332209	2.4121	2.34885	coral
block250.f.ori	grape_14	466541	696257	columbine_02	32029920	32345399	12.1302	1.6994	coral
block251.f.ori	grape_14	387626	426137	columbine_02	30841937	30930550	1.9622	1.9622	coral
block252.f.ori	grape_14	433742	693474	columbine_02	31174442	31618104	4.6426	1.7779	coral
block253.f.ori	grape_14	799206	895577	columbine_02	32755956	32972709	2.0088	1.8354	coral
block254.f.ori	grape_14	696936	749489	columbine_02	32399172	32550556	1.6386	1.43	coral
block255.f.ori	grape_14	4739890	5215825	columbine_02	36102951	36201382	2.2355	1.9546	coral
block256.r.ori	grape_14	3573459	4946292	columbine_02	36168762	36778026	1.4321	1.4166	coral
block257.r.ori	grape_14	6012152	6638883	columbine_02	37776900	38069230	2.0177	1.9562	coral
block258.r.ori	grape_14	1522668	1883750	columbine_02	34671288	35288136	1.7746	1.395	coral
block259.r.ori	grape_14	466541	634368	columbine_02	31540814	32031769	1.6994	1.6989	coral
block260.r.ori	grape_14	1420716	1558601	columbine_02	34442671	34571077	1.6294	1.5801	coral
block261.r.ori	grape_14	3331672	3462115	columbine_02	35614790	35782511	2.2806	2.2806	coral
block262.r.ori	grape_14	7408701	8755737	columbine_02	38846516	39133968	2.2325	1.5658	coral
block263.f.ori	grape_14	28771958	29648656	columbine_03	35788623	36520991	1.7044	1.6762	mediumpurple1
block264.f.ori	grape_14	27420831	27918764	columbine_03	32810635	33850746	1.8457	1.5042	mediumpurple1
block265.f.ori	grape_14	29938839	30252880	columbine_03	37510532	37882816	1.4371	1.4163	mediumpurple1
block266.f.ori	grape_14	29407425	29707418	columbine_03	36576317	36928647	1.8564	1.7561	mediumpurple1
block267.f.ori	grape_14	21128986	22206112	columbine_03	2466820	3036952	1.9963	1.994	mediumpurple1
block268.f.ori	grape_14	29535161	29936658	columbine_03	36927344	37398046	1.76315	1.4309	mediumpurple1
block269.f.ori	grape_14	28379709	28577998	columbine_03	6638502	6993390	2.0453	2.02135	mediumpurple1
block270.f.ori	grape_14	20028092	20802981	columbine_03	1465747	2001932	1.9297	1.9182	mediumpurple1
block271.f.ori	grape_14	27277498	27414855	columbine_03	32277987	32707477	1.4639	1.2747	mediumpurple1
block272.f.ori	grape_14	28039386	28358308	columbine_03	34405954	34800631	1.9856	1.8731	mediumpurple1
block273.f.ori	grape_14	26398349	26836857	columbine_03	9457665	10288306	2.6685	2.2402	mediumpurple1
block274.f.ori	grape_14	17518670	19594235	columbine_03	1065602	1288509	1.8342	1.7529	mediumpurple1
block275.f.ori	grape_14	20978174	21114133	columbine_03	2110477	2341031	1.55855	1.26005	mediumpurple1
block276.f.ori	grape_14	25213522	25323151	columbine_03	13614805	14026071	1.8715	1.7972	mediumpurple1
block277.f.ori	grape_14	18502364	19606440	columbine_03	40363689	40529780	1.65955	1.505	mediumpurple1
block278.f.ori	grape_14	23435565	24017537	columbine_03	3898710	4032984	1.3086	1.3086	mediumpurple1
block279.f.ori	grape_14	14807185	16211798	columbine_03	259074	411490	1.44965	1.4382	mediumpurple1
block280.f.ori	grape_14	22862598	23114560	columbine_03	39075356	39164304	1.9801	1.8881	mediumpurple1
block281.f.ori	grape_14	23425934	24090503	columbine_03	38219111	38417372	1.2807	1.2807	mediumpurple1
block282.f.ori	grape_14	25538644	25665670	columbine_03	20918323	21279144	1.5548	1.5548	mediumpurple1
block283.f.ori	grape_14	26887348	27073599	columbine_03	11279402	11489158	1.47515	1.47515	mediumpurple1
block284.f.ori	grape_14	27925049	28013326	columbine_03	34010333	34330735	1.40575	1.31	mediumpurple1
block285.f.ori	grape_14	26787613	26886092	columbine_03	10585603	10718950	2.0598	2.0598	mediumpurple1
block286.f.ori	grape_14	28160750	28230502	columbine_03	7049437	7129553	2.2692	2.1021	mediumpurple1
block287.f.ori	grape_14	27825543	27928920	columbine_03	7731504	8062037	2.7483	2.3253	mediumpurple1
block288.f.ori	grape_14	15999346	17293642	columbine_03	44848	359552	3.0557	1.613	mediumpurple1
block289.r.ori	grape_14	22377895	23385107	columbine_03	38593362	39574338	NA	NA	mediumpurple1
block290.r.ori	grape_14	27284927	27743911	columbine_03	8399638	9017158	1.4889	1.4529	mediumpurple1
block291.r.ori	grape_14	20732168	22206112	columbine_03	39836293	40356452	1.4601	1.4323	mediumpurple1
block292.r.ori	grape_14	28844724	29242846	columbine_03	5342249	5965650	1.6884	1.61825	mediumpurple1
block293.r.ori	grape_14	28346590	28607374	columbine_03	34802702	35335786	1.7737	1.65725	mediumpurple1
block294.r.ori	grape_14	25981187	26238434	columbine_03	19589323	20264629	2.2339	1.9592	mediumpurple1
block295.r.ori	grape_14	22587130	23428430	columbine_03	4085620	4626269	1.8073	1.44875	mediumpurple1
block296.r.ori	grape_14	27762412	27967813	columbine_03	7664212	8239214	1.8531	1.666	mediumpurple1
block297.r.ori	grape_14	23972370	24107013	columbine_03	38374693	38514362	2.0706	1.9027	mediumpurple1
block298.r.ori	grape_14	29825027	30128269	columbine_03	3473367	3707445	2.06455	1.7192	mediumpurple1
block299.r.ori	grape_14	29381546	29536515	columbine_03	36477630	36603403	2.2292	1.6626	mediumpurple1
block300.r.ori	grape_14	22568777	22675612	columbine_03	4712461	4808850	3.64465	1.80545	mediumpurple1
block301.r.ori	grape_14	29255311	29532536	columbine_03	4949512	5079110	1.8603	1.8603	mediumpurple1
block302.r.ori	grape_14	27976972	28057318	columbine_03	7373703	7524005	1.7201	1.712	mediumpurple1
block303.f.ori	grape_14	26123304	26338743	columbine_04	31062468	31622134	1.46095	1.4465	mediumpurple1
block304.f.ori	grape_14	26092857	26364728	columbine_05	37029845	37640569	1.61885	1.5445	mediumpurple1
block305.f.ori	grape_14	26768221	27560219	columbine_05	39071622	39451099	1.9045	1.75945	mediumpurple1
block306.f.ori	grape_14	1674032	1887828	columbine_05	4496000	4794086	2.0205	1.7517	coral
block307.f.ori	grape_14	25213522	25372839	columbine_05	34569838	35001718	1.73695	1.63345	mediumpurple1
block308.f.ori	grape_14	26365808	26524852	columbine_05	37706564	38195512	1.46335	1.428	mediumpurple1
block309.f.ori	grape_14	24943920	25204018	columbine_05	33941922	34451138	1.38725	1.3554	mediumpurple1
block310.f.ori	grape_14	25646583	26015550	columbine_05	35786282	36380379	1.7332	1.3398	mediumpurple1
block311.f.ori	grape_14	6071203	6665174	columbine_05	2966843	3079168	1.4462	1.38635	coral
block312.f.ori	grape_14	170460	452330	columbine_05	24511922	24933989	1.5875	1.5002	coral
block313.f.ori	grape_14	1420716	1579550	columbine_05	4801391	4922667	1.6436	1.41085	coral
block314.f.ori	grape_14	25420782	25603946	columbine_05	35250058	35579760	1.8158	1.6904	mediumpurple1
block315.f.ori	grape_14	26668723	26764471	columbine_05	38471282	38632181	1.5504	1.5504	mediumpurple1
block316.f.ori	grape_14	27105454	27157638	columbine_05	39497754	39616473	1.2905	1.28875	mediumpurple1
block317.r.ori	grape_14	7036356	7745904	columbine_05	2046958	2519228	1.843	1.7652	coral
block318.r.ori	grape_14	1714521	2470218	columbine_05	4397632	4546722	1.9522	1.8086	coral
block319.r.ori	grape_14	24792735	24944503	columbine_05	31392863	32068911	2.6752	2.24175	mediumpurple1
block320.r.ori	grape_14	2869829	3090263	columbine_05	3225215	3376009	1.6203	1.57645	coral
block321.r.ori	grape_14	10299529	11107766	columbine_05	1229161	1389068	1.833	1.805	coral
block322.r.ori	grape_14	24612664	24675024	columbine_05	32912703	33285984	2.0984	1.69915	mediumpurple1
block323.r.ori	grape_14	6684801	6792239	columbine_05	2625185	2699083	1.507	1.507	coral
block324.r.ori	grape_14	3221376	3324409	columbine_05	3118196	3198342	1.4996	1.4996	coral
block325.r.ori	grape_14	8843879	9042507	columbine_05	1713379	1808496	1.9627	1.9126	coral
block326.r.ori	grape_14	4530840	5215825	columbine_05	3961588	4024564	1.6885	1.6098	coral
block327.r.ori	grape_14	9060995	9263690	columbine_05	1447238	1624303	2.7896	2.1621	coral
block328.f.ori	grape_15	12199479	12593884	columbine_03	31445396	31738630	1.2842	1.28175	khaki1
block329.f.ori	grape_15	11420876	11992413	columbine_03	30767885	31252027	1.4219	1.3358	khaki1
block330.f.ori	grape_15	10655740	10986964	columbine_03	30427095	30544062	1.8562	1.8562	khaki1
block331.f.ori	grape_15	9763285	10022141	columbine_03	28418440	28662379	1.7378	1.7378	khaki1
block332.f.ori	grape_15	9352398	10394316	columbine_03	29868195	30189876	1.8832	1.552	khaki1
block333.f.ori	grape_15	13178875	14399522	columbine_05	40139897	40554363	2.8415	2.8415	khaki1
block334.f.ori	grape_15	18639469	19018815	columbine_05	41803910	42043596	3.8635	3.5877	khaki1
block335.r.ori	grape_15	16362876	17165120	columbine_05	43970346	44475063	1.5709	1.5415	khaki1
block336.r.ori	grape_15	18246689	18826712	columbine_05	41791623	42677546	1.99435	1.9694	khaki1
block337.r.ori	grape_15	13163843	13469473	columbine_05	40052001	40196801	2.091	1.9624	khaki1
block338.r.ori	grape_15	18026234	18135802	columbine_05	43188325	43319422	1.84985	1.7812	khaki1
block339.r.ori	grape_15	17218713	17644150	columbine_05	43660320	43821038	2.7781	2.7781	khaki1
block340.f.ori	grape_15	18115493	18510155	columbine_07	865737	1181350	1.72435	1.7146	khaki1
block341.f.ori	grape_15	19076958	19405273	columbine_07	1648324	2007489	1.4591	1.4591	khaki1
block342.f.ori	grape_15	14411497	14778048	columbine_07	4331038	4841102	1.3615	1.2189	khaki1
block343.f.ori	grape_15	15163744	15564615	columbine_07	2892106	3427005	1.80585	1.68205	khaki1
block344.f.ori	grape_15	17141519	17430648	columbine_07	291046	628849	2.2696	2.0109	khaki1
block345.f.ori	grape_15	14868350	15146274	columbine_07	3847944	4221482	1.3894	1.3894	khaki1
block346.f.ori	grape_15	19430243	20079256	columbine_07	2051698	2350623	NA	NA	khaki1
block347.f.ori	grape_15	15796934	15959136	columbine_07	3518065	3703107	1.73205	1.7226	khaki1
block348.f.ori	grape_15	18403413	18839407	columbine_07	1296868	1448171	1.6024	1.6024	khaki1
block349.f.ori	grape_15	16814503	17081971	columbine_07	101989	223655	1.8274	1.8274	khaki1
block350.r.ori	grape_15	15970534	16157643	columbine_07	2569761	2820618	1.50045	1.3805	khaki1
block351.r.ori	grape_15	18622683	18942146	columbine_07	1417678	1644834	2.1589	1.7492	khaki1
block352.r.ori	grape_15	13505714	14385006	columbine_07	4894534	5111326	2.4187	2.04915	khaki1
block353.f.ori	grape_16	5200444	6539958	columbine_03	31135336	31318347	3.1384	1.3309	khaki1
block354.f.ori	grape_16	3071359	3415224	columbine_03	28894378	29000786	4.5813	3.20735	khaki1
block355.r.ori	grape_16	7902	229482	columbine_03	42506031	42660971	1.53735	1.53735	khaki1
block356.r.ori	grape_16	2181507	2778666	columbine_03	23315173	24441667	1.58295	1.4616	khaki1
block357.r.ori	grape_16	1169589	1293704	columbine_03	26210041	26349594	4.6173	3.1257	khaki1
block358.f.ori	grape_16	18741352	19394088	columbine_05	42100931	42367929	2.00485	1.9627	khaki1
block359.f.ori	grape_16	21519482	21959751	columbine_05	43593946	43751421	1.3625	1.3625	khaki1
block360.f.ori	grape_16	21731310	21794897	columbine_05	43844438	43945230	1.327	1.327	khaki1
block361.f.ori	grape_16	20642143	20807515	columbine_05	43424922	43544134	1.6011	1.555	khaki1
block362.r.ori	grape_16	21004457	21776235	columbine_05	43897809	44437954	1.571	1.4335	khaki1
block363.r.ori	grape_16	19205060	19394088	columbine_05	42365030	42615331	1.9627	1.9089	khaki1
block364.r.ori	grape_16	21462093	21978336	columbine_05	43486439	43638687	2.4232	2.2039	khaki1
block365.r.ori	grape_16	15633971	16162952	columbine_05	40977738	41107109	2.9452	2.7239	khaki1
block366.f.ori	grape_16	21228286	21978336	columbine_07	44776	612732	2.2213	1.8601	khaki1
block367.f.ori	grape_16	19198071	19401522	columbine_07	1311992	1365647	1.38895	1.2479	khaki1
block368.f.ori	grape_16	16062537	16174002	columbine_07	2537605	2585013	1.24665	1.1546	khaki1
block369.f.ori	grape_16	18074303	18392689	columbine_07	1196627	1286589	1.6806	1.4156	khaki1
block370.r.ori	grape_16	11983302	16227081	columbine_07	2487192	4743787	2.0465	1.8657	khaki1
block371.r.ori	grape_16	16717905	17213148	columbine_07	2198915	2460227	2.4868	2.0945	khaki1
block372.r.ori	grape_16	17630813	17816648	columbine_07	1674360	1872698	1.8799	1.6747	khaki1
block373.r.ori	grape_16	19519695	20931865	columbine_07	618258	817765	1.4492	1.4492	khaki1
block374.r.ori	grape_16	17882044	18071828	columbine_07	1424373	1532083	1.606	1.5865	khaki1
block375.r.ori	grape_16	19278042	19640461	columbine_07	876830	1080044	1.5629	1.5629	khaki1
block376.r.ori	grape_16	17546599	17598703	columbine_07	1934709	2022949	1.49965	1.49965	khaki1
block377.f.ori	grape_17	6052411	7230672	columbine_03	35691101	37390013	1.7241	1.576	mediumpurple1
block378.f.ori	grape_17	7231683	8163474	columbine_03	37505979	38203478	2.2121	2.01695	mediumpurple1
block379.f.ori	grape_17	3553124	4510618	columbine_03	2431220	3008449	2.0281	1.9319	mediumpurple1
block380.f.ori	grape_17	5514288	5758937	columbine_03	38219111	38461538	2.7536	2.1708	mediumpurple1
block381.f.ori	grape_17	8993328	9348963	columbine_03	7669999	8402099	1.57795	1.4343	mediumpurple1
block382.f.ori	grape_17	9558818	9942452	columbine_03	8627585	8996497	2.9621	1.9038	mediumpurple1
block383.f.ori	grape_17	8604571	8977390	columbine_03	7162013	7558466	2.05095	1.7001	mediumpurple1
block384.f.ori	grape_17	5802295	5894018	columbine_03	35175282	35345999	2.0775	1.9532	mediumpurple1
block385.f.ori	grape_17	394528	707292	columbine_03	13382822	14162385	1.5486	1.4384	mediumpurple1
block386.f.ori	grape_17	2288304	2540667	columbine_03	857450	1166095	3.176	2.24415	mediumpurple1
block387.f.ori	grape_17	3063849	3228158	columbine_03	1504631	1658986	1.52575	1.52575	mediumpurple1
block388.f.ori	grape_17	3340206	3530121	columbine_03	2092946	2335610	1.6825	1.44505	mediumpurple1
block389.f.ori	grape_17	2514165	2865012	columbine_03	40376955	40546850	9.8789	1.2068	mediumpurple1
block390.f.ori	grape_17	8408592	8730885	columbine_03	6902889	7039364	3.0718	3.0718	mediumpurple1
block391.f.ori	grape_17	1519428	2012308	columbine_03	41090794	41276155	1.0984	1.0984	mediumpurple1
block392.f.ori	grape_17	5930102	6021214	columbine_03	35497266	35593808	1.86215	1.86215	mediumpurple1
block393.f.ori	grape_17	7343336	7602915	columbine_03	3490098	3655649	2.6452	2.6452	mediumpurple1
block394.f.ori	grape_17	12001824	12313131	columbine_03	9285393	9466211	1.8587	1.8587	mediumpurple1
block395.r.ori	grape_17	9807359	10564649	columbine_03	32232393	33002639	1.5162	1.5076	mediumpurple1
block396.r.ori	grape_17	10878778	12313131	columbine_03	9462524	10702548	1.8454	1.8297	mediumpurple1
block397.r.ori	grape_17	8408592	8806045	columbine_03	34431197	35043474	1.7778	1.6638	mediumpurple1
block398.r.ori	grape_17	4166093	4710077	columbine_03	39581430	39998880	2.0598	1.8194	mediumpurple1
block399.r.ori	grape_17	5104509	5452711	columbine_03	38672426	39077587	1.8666	1.832	mediumpurple1
block400.r.ori	grape_17	6162016	6556414	columbine_03	5318110	5969203	1.8411	1.5709	mediumpurple1
block401.r.ori	grape_17	1030186	1380573	columbine_03	19652194	20535417	2.0288	1.7824	mediumpurple1
block402.r.ori	grape_17	5144245	5753340	columbine_03	4026062	4373962	1.7784	1.726	mediumpurple1
block403.r.ori	grape_17	5815120	6004769	columbine_03	6483182	6771116	1.4415	1.3675	mediumpurple1
block404.r.ori	grape_17	8845586	9068184	columbine_03	34010333	34306250	1.6404	1.5762	mediumpurple1
block405.r.ori	grape_17	3531171	4159737	columbine_03	40110008	40329250	1.5727	1.5727	mediumpurple1
block406.r.ori	grape_17	4726335	5107475	columbine_03	39319615	39548012	1.3822	1.35995	mediumpurple1
block407.r.ori	grape_17	9093027	9704324	columbine_03	33484175	33850746	2.007	2.007	mediumpurple1
block408.r.ori	grape_17	10300586	10498141	columbine_03	9011839	9168994	1.38805	1.3424	mediumpurple1
block409.r.ori	grape_17	1582167	2196899	columbine_03	202114	392237	1.33475	1.33475	mediumpurple1
block410.r.ori	grape_17	4198579	4510618	columbine_03	3007368	3138330	3.06255	2.1982	mediumpurple1
block411.r.ori	grape_17	10669113	10877438	columbine_03	11279402	11481165	4.65635	3.4688	mediumpurple1
block412.r.ori	grape_17	8175543	8394406	columbine_03	38478122	38566719	1.391	1.2931	mediumpurple1
block413.r.ori	grape_17	734895	880826	columbine_03	18004063	18442707	6.7573	3.33195	mediumpurple1
block414.r.ori	grape_17	9360728	9720392	columbine_03	8555503	8716190	2.5722	2.5722	mediumpurple1
block415.r.ori	grape_17	6588505	6792771	columbine_03	4923182	5101857	3.5918	2.467	mediumpurple1
block416.r.ori	grape_17	7475229	7537040	columbine_03	37666844	37766918	1.7746	1.7746	mediumpurple1
block417.r.ori	grape_17	1793718	2012308	columbine_03	371329	444161	1.8553	1.8553	mediumpurple1
block418.r.ori	grape_17	803241	1017201	columbine_03	20820887	21099158	5.6767	3.90955	mediumpurple1
block419.f.ori	grape_17	12380133	12558304	columbine_04	31572017	31615243	1.2559	1.2477	mediumpurple1
block420.f.ori	grape_17	225273	907388	columbine_05	34017356	35356635	1.6863	1.5906	mediumpurple1
block421.f.ori	grape_17	944033	1293243	columbine_05	35725254	36249460	1.6214	1.5865	mediumpurple1
block422.f.ori	grape_17	11538566	11634750	columbine_05	38154516	38230371	1.36785	1.36785	mediumpurple1
block423.r.ori	grape_17	11606489	12494174	columbine_05	37694961	38214206	1.6527	1.49785	mediumpurple1
block424.r.ori	grape_17	10745437	11159255	columbine_05	38971796	39267563	1.91335	1.3323	mediumpurple1
block425.r.ori	grape_17	818509	931349	columbine_05	35276356	35526432	2.3531	2.3531	mediumpurple1
block426.r.ori	grape_17	10578569	10713883	columbine_05	39358267	39616473	1.9873	1.9873	mediumpurple1
block427.r.ori	grape_17	11411476	11536699	columbine_05	38453106	38594433	2.36595	1.8962	mediumpurple1
block428.f.ori	grape_18	602662	1728333	columbine_05	6512768	7206007	1.791	1.6309	seagreen3
block429.f.ori	grape_18	8532151	9483122	columbine_05	8191302	9096105	1.7136	1.5223	seagreen3
block430.f.ori	grape_18	325515	730694	columbine_05	6109762	6344613	1.9039	1.8718	seagreen3
block431.f.ori	grape_18	8092150	8563092	columbine_05	7752450	8149900	2.35105	2.0896	seagreen3
block432.f.ori	grape_18	11804382	12340909	columbine_05	12529203	12904086	1.4595	1.4314	seagreen3
block433.f.ori	grape_18	70324	315046	columbine_05	5665061	5963569	2.82885	2.528	seagreen3
block434.f.ori	grape_18	7559662	7836669	columbine_05	5530187	5637393	1.9767	1.8413	seagreen3
block435.f.ori	grape_18	3270046	3560233	columbine_05	22507667	22845988	2.0196	2.0196	seagreen3
block436.f.ori	grape_18	10849602	10951578	columbine_05	15042629	15095118	1.4548	1.3491	seagreen3
block437.f.ori	grape_18	2259998	2503069	columbine_05	23032483	23468655	2.0562	2.0562	seagreen3
block438.f.ori	grape_18	12579870	12971832	columbine_05	13026843	13190940	20.3804	1.27485	seagreen3
block439.f.ori	grape_18	11898718	11987919	columbine_05	14679119	14811926	1.3855	1.3855	seagreen3
block440.r.ori	grape_18	9566632	10547313	columbine_05	11668789	12587644	1.9335	1.9335	seagreen3
block441.r.ori	grape_18	19035020	20168322	columbine_05	17106408	18033406	1.6418	1.4897	seagreen3
block442.r.ori	grape_18	5311507	5711044	columbine_05	9115026	9408745	3.0721	1.7923	seagreen3
block443.r.ori	grape_18	11201815	11558341	columbine_05	10426106	10733588	1.67485	1.67485	seagreen3
block444.r.ori	grape_18	5617417	6201063	columbine_05	9531050	9865400	3.06765	2.4357	seagreen3
block445.r.ori	grape_18	13582255	13948282	columbine_05	15705384	16381456	1.46175	1.4033	seagreen3
block446.r.ori	grape_18	11581989	11869310	columbine_05	10147695	10313361	2.2012	1.6984	seagreen3
block447.r.ori	grape_18	7559662	7715556	columbine_05	5384160	5531257	1.6361	1.5547	seagreen3
block448.r.ori	grape_18	11070661	11195618	columbine_05	10814186	11113826	1.7052	1.435	seagreen3
block449.r.ori	grape_18	10749611	10829850	columbine_05	11158417	11299931	9.5019	2.45255	seagreen3
block450.r.ori	grape_18	28445619	29097009	columbine_05	13305954	13606361	1.72045	1.6689	seagreen3
block451.r.ori	grape_18	10553050	10697091	columbine_05	11416342	11563272	1.2598	1.2598	seagreen3
block452.r.ori	grape_18	6852092	7052300	columbine_05	5094440	5179441	1.7362	1.7362	seagreen3
block453.r.ori	grape_18	3370038	3832303	columbine_05	22233920	22840416	1.8089	1.4111	seagreen3
block454.r.ori	grape_18	7996302	8078488	columbine_05	7284641	7345703	2.3268	2.1666	seagreen3
block455.f.ori	grape_18	10435534	11345580	columbine_06	6160564	7392944	1.5918	1.5167	seagreen3
block456.f.ori	grape_18	582284	922112	columbine_06	9813147	11164745	1.812	1.7513	seagreen3
block457.f.ori	grape_18	8645812	9429185	columbine_06	7847849	8481151	1.9634	1.82785	seagreen3
block458.f.ori	grape_18	7650877	7953201	columbine_06	26488309	28031495	2.1722	1.7641	seagreen3
block459.f.ori	grape_18	10047631	10425574	columbine_06	5701311	6123103	2.0813	1.8658	seagreen3
block460.f.ori	grape_18	1811442	2479865	columbine_06	1575708	1849683	1.49565	1.49565	seagreen3
block461.f.ori	grape_18	7110426	7511898	columbine_06	24238830	25306397	1.9391	1.85455	seagreen3
block462.f.ori	grape_18	9603491	10049415	columbine_06	5327780	5658000	1.9205	1.841	seagreen3
block463.f.ori	grape_18	4122293	4287720	columbine_06	3180590	3370707	2.04515	2.04515	seagreen3
block464.f.ori	grape_18	3938638	4068781	columbine_06	2933637	3118551	2.5191	1.7772	seagreen3
block465.f.ori	grape_18	1130099	1262685	columbine_06	12175920	12675057	1.8707	1.87045	seagreen3
block466.f.ori	grape_18	8369453	8563092	columbine_06	7375608	7506509	2.89265	2.5337	seagreen3
block467.f.ori	grape_18	12992564	13835419	columbine_06	1919106	2185660	1.7108	1.587	seagreen3
block468.f.ori	grape_18	8244437	8393444	columbine_06	28769594	28959681	2.2712	1.9288	seagreen3
block469.f.ori	grape_18	3700696	3921713	columbine_06	2756235	2903768	1.40935	1.40935	seagreen3
block470.f.ori	grape_18	7524945	7584189	columbine_06	25580421	25920397	1.9354	1.6725	seagreen3
block471.f.ori	grape_18	1270455	1363753	columbine_06	13169842	13390258	1.6256	1.6256	seagreen3
block472.f.ori	grape_18	9524749	9600920	columbine_06	5155701	5247326	1.4737	1.4737	seagreen3
block473.f.ori	grape_18	18680551	19046728	columbine_06	2341877	2472538	1.5757	1.5757	seagreen3
block474.f.ori	grape_18	7033902	7089964	columbine_06	23569803	23732648	2.0451	1.6328	seagreen3
block475.f.ori	grape_18	12432435	12507768	columbine_06	15695928	16002205	2.7844	2.7844	seagreen3
block476.f.ori	grape_18	9433848	9498340	columbine_06	8608638	8733939	1.5242	1.5203	seagreen3
block477.f.ori	grape_18	6826957	6848829	columbine_06	9645685	9697293	3.2157	1.3599	seagreen3
block478.r.ori	grape_18	2521402	3645817	columbine_06	884059	1500927	1.85345	1.8417	seagreen3
block479.r.ori	grape_18	4306897	5293395	columbine_06	3844346	4754144	1.8461	1.7231	seagreen3
block480.r.ori	grape_18	6278394	6690487	columbine_06	3429147	3826411	1.6479	1.5797	seagreen3
block481.r.ori	grape_18	5294278	5711044	columbine_06	8772718	9110052	2.0039	1.6058	seagreen3
block482.r.ori	grape_18	5730103	6217287	columbine_06	4761368	5122201	1.7888	1.7253	seagreen3
block483.r.ori	grape_18	11608623	11919625	columbine_06	21136264	21965482	5.0189	1.92595	seagreen3
block484.r.ori	grape_18	28740154	29315306	columbine_06	124720	324040	1.882	1.8773	seagreen3
block485.r.ori	grape_18	320109	519747	columbine_06	29896544	30260338	2.2033	1.9013	seagreen3
block486.r.ori	grape_18	11384582	11558341	columbine_06	23005619	23549812	2.1486	2.1486	seagreen3
block487.r.ori	grape_18	18680551	19480809	columbine_06	2238046	2348786	2.1634	1.8732	seagreen3
block488.r.ori	grape_18	12959804	13665624	columbine_06	1945297	2146575	1.91125	1.5229	seagreen3
block489.r.ori	grape_18	1365574	1444174	columbine_06	19420963	19718735	1.7489	1.7489	seagreen3
block490.r.ori	grape_18	1431364	1524300	columbine_06	18916476	19215738	3.43785	3.199	seagreen3
block491.r.ori	grape_18	978609	1307352	columbine_06	11590343	11972258	2.0617	2.0531	seagreen3
block492.r.ori	grape_18	1529554	1620812	columbine_06	20649986	21024014	1.9761	1.6808	seagreen3
block493.r.ori	grape_18	12901288	12961382	columbine_06	16943331	17273172	2.7419	2.558	seagreen3
block494.r.ori	grape_18	12668543	12809711	columbine_06	17601025	18135199	2.146	1.8101	seagreen3
block495.r.ori	grape_18	13833441	14329504	columbine_06	2086776	2185660	3.1663	2.37665	seagreen3
block498.f.ori	grape_19	2309210	2507765	columbine_01	16661111	17294092	1.8239	1.8239	tomato4
block499.f.ori	grape_19	2541784	2948972	columbine_01	17441599	18181010	1.7772	1.4651	tomato4
block500.f.ori	grape_19	224590	426761	columbine_01	12333758	12686211	1.9517	1.9517	tomato4
block501.f.ori	grape_19	6186163	6454997	columbine_01	19436627	20013130	1.8435	1.8435	tomato4
block502.f.ori	grape_19	1360912	1570258	columbine_01	13606437	14119087	1.85915	1.35415	tomato4
block503.f.ori	grape_19	1739220	1985082	columbine_01	15025697	15405789	2.392	2.392	tomato4
block504.f.ori	grape_19	23354087	23627744	columbine_01	8976086	9135272	1.7004	1.47315	tomato4
block505.f.ori	grape_19	3339944	3474790	columbine_01	28084745	28584181	2.0144	2.0144	tomato4
block506.f.ori	grape_19	865989	1086930	columbine_01	12858563	13012671	4.7574	4.3629	tomato4
block507.f.ori	grape_19	1054399	1334842	columbine_01	13162670	13410607	1.4608	1.4608	tomato4
block508.f.ori	grape_19	2987973	3068531	columbine_01	18526633	18709371	2.2225	1.88125	tomato4
block509.f.ori	grape_19	6960177	7094217	columbine_01	22876100	23296299	1.5136	1.5136	tomato4
block510.r.ori	grape_19	5057354	5406294	columbine_01	35493400	36096002	1.5921	1.5921	tomato4
block511.r.ori	grape_19	7643866	7819392	columbine_01	37621010	37839655	1.7373	1.7373	tomato4
block512.r.ori	grape_19	23388302	23955930	columbine_01	8720545	9046061	1.44045	1.3871	tomato4
block513.r.ori	grape_19	6634271	6720785	columbine_01	14216359	14494343	1.3862	1.2716	tomato4
block514.r.ori	grape_19	22530547	23508494	columbine_01	9097900	9432642	1.90145	1.90145	tomato4
block515.r.ori	grape_19	8567840	8712554	columbine_01	36520520	36708013	3.2349	2.45375	tomato4
block516.r.ori	grape_19	7199188	7500656	columbine_01	30384221	30838679	2.33005	1.5455	tomato4
block517.r.ori	grape_19	9180692	9752714	columbine_01	36424787	36531687	1.71425	1.6031	tomato4
block518.r.ori	grape_19	10434616	10829976	columbine_01	37025981	37132737	3.3397	2.714	tomato4
block519.r.ori	grape_19	5930725	6084779	columbine_01	33629001	33780131	2.1993	2.1993	tomato4
block520.r.ori	grape_19	7850970	8246977	columbine_01	37188979	37468204	3.2349	2.35895	tomato4
block521.r.ori	grape_19	5407427	5917251	columbine_01	34977933	35211862	1.9569	1.83225	tomato4
block522.r.ori	grape_19	3654324	3778757	columbine_01	25751026	26060325	3.2603	1.3058	tomato4
block523.f.ori	grape_19	3780542	4154968	columbine_04	40959603	41772179	2.0672	2.0021	tomato4
block524.f.ori	grape_19	2252925	2534460	columbine_04	8583024	8956119	1.9505	1.92	tomato4
block525.f.ori	grape_19	3558579	3776369	columbine_04	22043979	22808733	1.63935	1.5798	tomato4
block526.f.ori	grape_19	1451417	1897242	columbine_04	5081938	5511074	2.7382	2.7382	tomato4
block527.f.ori	grape_19	4962716	5277899	columbine_04	42153575	42510376	1.81385	1.6476	tomato4
block528.f.ori	grape_19	1908116	2041752	columbine_04	6103403	6485825	1.91285	1.91285	tomato4
block529.f.ori	grape_19	2062722	2257710	columbine_04	6776555	7019194	2.1028	2.1028	tomato4
block530.f.ori	grape_19	2532477	2708405	columbine_04	9435986	9751812	2.03995	1.8826	tomato4
block531.f.ori	grape_19	802611	1086930	columbine_04	2295615	2513141	4.3585	4.1236	tomato4
block532.r.ori	grape_19	7850485	8778344	columbine_04	45473729	45738087	1.81245	1.6561	tomato4
block533.r.ori	grape_19	5043980	5377671	columbine_04	40144419	40482679	2.8594	2.1095	tomato4
block534.r.ori	grape_19	7622543	7773743	columbine_04	42508580	42812167	1.2992	1.2992	tomato4
block535.r.ori	grape_19	7288197	7478122	columbine_04	43361113	43711788	1.20415	1.20415	tomato4
block536.r.ori	grape_19	8786823	9008545	columbine_04	45089220	45149315	2.08155	1.5643	tomato4
block537.r.ori	grape_19	7471403	7554850	columbine_04	42897151	43132986	2.0584	1.4456	tomato4
block539.f.ori	grape_2	6988089	7231070	columbine_03	28267645	28549391	1.5056	1.5056	khaki1
block540.f.ori	grape_2	8381544	10373823	columbine_03	15667859	16150092	1.90045	1.7534	khaki1
block541.f.ori	grape_2	6707243	7487802	columbine_03	27083413	27962373	4.5694	2.71655	khaki1
block542.f.ori	grape_2	5701866	5997069	columbine_03	29391257	29590975	2.532	2.1851	khaki1
block543.f.ori	grape_2	24214	351910	columbine_03	31272432	31537997	2.073	1.65485	khaki1
block544.f.ori	grape_2	8223257	8762553	columbine_03	14919504	15032483	1.4848	1.2996	khaki1
block545.r.ori	grape_2	7559107	7972385	columbine_03	25665634	26525881	2.3119	2.07885	khaki1
block546.r.ori	grape_2	6343990	6761215	columbine_03	30012939	30285992	1.7582	1.5347	khaki1
block547.r.ori	grape_2	8381544	8811044	columbine_03	14991362	15674832	1.74655	1.6791	khaki1
block548.r.ori	grape_2	16323760	16901444	columbine_03	18621997	18816590	1.35765	1.35765	khaki1
block549.r.ori	grape_2	5915695	6111433	columbine_03	30545947	30657688	4.033	3.6995	khaki1
block550.r.ori	grape_2	6784848	6937802	columbine_03	27069619	27412569	2.9588	2.0065	khaki1
block551.f.ori	grape_2	1900899	2718224	columbine_05	43883734	44284053	1.7425	1.6005	khaki1
block552.f.ori	grape_2	1253297	1646636	columbine_05	43170534	43508794	1.6967	1.6098	khaki1
block553.f.ori	grape_2	758266	1168589	columbine_05	42220140	42677546	2.2909	2.1428	khaki1
block554.f.ori	grape_2	2138766	2206021	columbine_05	43586319	43642500	2.0064	1.4992	khaki1
block555.f.ori	grape_2	2585841	2782768	columbine_05	44440108	44522813	1.4026	1.4023	khaki1
block556.f.ori	grape_2	378013	708117	columbine_05	41860300	42102945	1.7623	1.7623	khaki1
block557.r.ori	grape_2	4494896	5389785	columbine_05	40405561	40815028	2.0311	2.0311	khaki1
block558.r.ori	grape_2	117104	386715	columbine_05	41791623	42019821	2.4914	2.19125	khaki1
block559.r.ori	grape_2	1834524	1953785	columbine_05	43833317	43962525	1.9995	1.9995	khaki1
block560.f.ori	grape_2	4414166	4803085	columbine_07	3600090	4345296	1.8195	1.72	khaki1
block561.f.ori	grape_2	3923541	4457750	columbine_07	2869292	3477024	1.5745	1.50845	khaki1
block562.f.ori	grape_2	2979275	3497741	columbine_07	2060725	2295092	1.8028	1.68965	khaki1
block563.f.ori	grape_2	4822703	5380748	columbine_07	4641340	4966551	2.0305	1.9641	khaki1
block564.f.ori	grape_2	17661210	18524738	columbine_07	5863508	5932547	1.8536	1.8536	khaki1
block565.f.ori	grape_2	2810176	2928646	columbine_07	1736894	1903618	1.7588	1.4189	khaki1
block566.r.ori	grape_2	1624485	2413057	columbine_07	62837	511923	1.62075	1.57035	khaki1
block567.r.ori	grape_2	349466	1263533	columbine_07	876830	1316574	2.10025	1.94915	khaki1
block568.r.ori	grape_2	3511310	3832266	columbine_07	2397838	2694894	1.4352	1.4012	khaki1
block569.r.ori	grape_2	1331566	1600464	columbine_07	572297	811185	1.5385	1.5266	khaki1
block570.r.ori	grape_2	213715	1003016	columbine_07	1306629	1644834	2.26385	2.2245	khaki1
block571.r.ori	grape_2	6488965	6816884	columbine_07	4079144	4253946	30.3558	3.90045	khaki1
block572.f.ori	grape_3	3594469	4311189	columbine_05	8128564	8988071	1.9478	1.7586	seagreen3
block573.f.ori	grape_3	931175	1690368	columbine_05	12627261	13145896	1.6405	1.589	seagreen3
block574.f.ori	grape_3	2225481	2599480	columbine_05	6748541	6923736	1.75165	1.75165	seagreen3
block575.f.ori	grape_3	7192504	7356731	columbine_05	5384160	5474035	1.8409	1.8409	seagreen3
block576.f.ori	grape_3	3116926	3202921	columbine_05	10796076	10939490	NA	NA	seagreen3
block577.f.ori	grape_3	6512779	6569214	columbine_05	7313275	7345703	3.0012	1.479	seagreen3
block578.r.ori	grape_3	26344	692892	columbine_05	10162776	10802294	1.9416	1.9047	seagreen3
block579.r.ori	grape_3	4994959	5409250	columbine_05	11881682	12530915	1.40375	1.3638	seagreen3
block580.r.ori	grape_3	5934651	6148747	columbine_05	7772752	8032430	2.1379	1.9618	seagreen3
block581.r.ori	grape_3	1897755	2207438	columbine_05	6947422	7201612	1.5252	1.37165	seagreen3
block582.r.ori	grape_3	2876197	3027713	columbine_05	6113592	6307940	1.88335	1.88335	seagreen3
block583.r.ori	grape_3	5554460	5782690	columbine_05	11446587	11714313	1.3396	1.3396	seagreen3
block584.r.ori	grape_3	3219636	3475880	columbine_05	15027313	15293172	1.891	1.4139	seagreen3
block585.r.ori	grape_3	2618017	2814381	columbine_05	6610348	6748100	1.6221	1.58525	seagreen3
block586.r.ori	grape_3	7035492	7160545	columbine_05	5561657	5625670	1.7874	1.5282	seagreen3
block587.r.ori	grape_3	4802389	5235506	columbine_05	9830031	9968306	6.2699	4.7495	seagreen3
block588.r.ori	grape_3	5832990	5897060	columbine_05	11266369	11370206	5.94835	3.0331	seagreen3
block589.f.ori	grape_3	3591023	4030376	columbine_06	7457163	8034184	1.8471	1.7625	seagreen3
block590.f.ori	grape_3	4623403	5273645	columbine_06	5294877	5645034	2.43155	1.8588	seagreen3
block591.f.ori	grape_3	5469647	5897060	columbine_06	6196841	6642682	1.7863	1.5884	seagreen3
block592.f.ori	grape_3	1424547	1537909	columbine_06	15525070	16456223	4.0979	2.6502	seagreen3
block593.f.ori	grape_3	4047422	4325277	columbine_06	8126080	8481151	2.1923	1.5123	seagreen3
block594.f.ori	grape_3	2338609	2477403	columbine_06	12164161	12783462	1.7582	1.67275	seagreen3
block595.f.ori	grape_3	5292443	5454012	columbine_06	5734456	6034559	1.60905	1.2694	seagreen3
block596.f.ori	grape_3	6155069	6405345	columbine_06	28461563	28701026	1.5643	1.3449	seagreen3
block597.f.ori	grape_3	4327743	4617416	columbine_06	8628254	8804046	NA	NA	seagreen3
block598.f.ori	grape_3	1560187	1600077	columbine_06	18232935	18456698	1.59885	1.59885	seagreen3
block599.f.ori	grape_3	8412114	8830100	columbine_06	9281082	9681618	1.3548	1.3218	seagreen3
block600.f.ori	grape_3	4477616	4520362	columbine_06	5131737	5208270	3.074	2.2681	seagreen3
block601.f.ori	grape_3	9439237	9706730	columbine_06	3388563	3456589	2.079	1.8115	seagreen3
block602.r.ori	grape_3	6699574	7206021	columbine_06	26609456	27833121	1.8995	1.83715	seagreen3
block603.r.ori	grape_3	1565251	1800941	columbine_06	16857025	18248840	1.7044	1.6687	seagreen3
block604.r.ori	grape_3	3261068	3491036	columbine_06	6722016	6963602	NA	NA	seagreen3
block605.r.ori	grape_3	9751600	11152131	columbine_06	3595919	3778818	1.6226	1.6142	seagreen3
block606.r.ori	grape_3	310992	594260	columbine_06	22676890	23150376	1.69475	1.55775	seagreen3
block607.r.ori	grape_3	5934651	6072232	columbine_06	28788847	28928364	2.09255	2.09255	seagreen3
block608.r.ori	grape_3	16433627	17348912	columbine_06	4190206	4415267	2.6706	2.2585	seagreen3
block609.r.ori	grape_3	596303	692892	columbine_06	21467926	22256166	1.5097	1.5097	seagreen3
block610.r.ori	grape_3	6481183	6589424	columbine_06	28240474	28337774	1.8105	1.8105	seagreen3
block611.r.ori	grape_3	2676551	2814381	columbine_06	10768209	11030091	1.48625	1.48625	seagreen3
block612.r.ori	grape_3	2876197	2927090	columbine_06	9711178	10020882	1.6896	1.5469	seagreen3
block613.r.ori	grape_3	7652632	7934080	columbine_06	25046335	25255497	2.2256	2.2256	seagreen3
block614.r.ori	grape_3	2034767	2183369	columbine_06	18955495	19215738	3.9801	3.9801	seagreen3
block615.r.ori	grape_3	3158762	3221351	columbine_06	7048387	7142380	12.2067	1.5988	seagreen3
block621.f.ori	grape_4	22259262	22468132	columbine_05	15994556	16381456	1.5749	1.56585	seagreen3
block622.f.ori	grape_4	22564618	22917542	columbine_05	15295346	15695793	1.81115	1.81115	seagreen3
block623.f.ori	grape_4	19803723	20111113	columbine_05	12639335	12915298	1.5854	1.4744	seagreen3
block624.f.ori	grape_4	18530938	19133262	columbine_05	15020625	15287643	1.98885	1.4173	seagreen3
block625.r.ori	grape_4	17400740	18300765	columbine_05	11456982	12212236	1.9315	1.88365	seagreen3
block626.r.ori	grape_4	19164272	19719231	columbine_05	10154692	10719398	1.62405	1.57295	seagreen3
block627.r.ori	grape_4	20407719	20846977	columbine_05	6565170	6786348	NA	NA	seagreen3
block628.r.ori	grape_4	18354476	18520671	columbine_05	11158417	11397345	1.8018	1.62655	seagreen3
block629.r.ori	grape_4	20891604	21430754	columbine_05	17095237	17501613	2.1586	2.1062	seagreen3
block630.r.ori	grape_4	23597424	23783516	columbine_05	6113592	6230949	1.6676	1.6676	seagreen3
block631.r.ori	grape_4	18974191	19150047	columbine_05	10803569	10943581	26.8088	1.4247	seagreen3
block632.r.ori	grape_4	21388610	22060769	columbine_05	16561389	17044070	2.0635	1.7604	seagreen3
block633.f.ori	grape_4	18026699	18964518	columbine_06	6202569	6997009	1.796	1.65955	seagreen3
block634.f.ori	grape_4	17421394	18005149	columbine_06	5753780	6136192	2.76045	1.8012	seagreen3
block635.f.ori	grape_4	18974191	19255641	columbine_06	7050140	7359157	1.65855	1.47015	seagreen3
block636.f.ori	grape_4	20192567	20293244	columbine_06	18107086	18381841	1.8605	1.8605	seagreen3
block637.f.ori	grape_4	20077272	20163059	columbine_06	15793915	16300201	1.5513	1.5456	seagreen3
block638.f.ori	grape_4	23597424	23722794	columbine_06	29917750	30006485	11.3878	1.82765	seagreen3
block639.f.ori	grape_4	19772673	20020437	columbine_06	14760213	15638784	72.62	1.66615	seagreen3
block640.r.ori	grape_4	19266368	19615813	columbine_06	22661694	23549812	2.3241	2.3241	seagreen3
block641.r.ori	grape_4	20291207	20390266	columbine_06	17601025	18381841	1.3447	1.3377	seagreen3
block642.r.ori	grape_4	20725983	20881039	columbine_06	10722452	10817065	1.4692	1.4692	seagreen3
block643.r.ori	grape_4	19652828	19742086	columbine_06	21217343	21965482	1.969	1.8613	seagreen3
block644.f.ori	grape_4	5599736	6520061	columbine_07	38314785	39576811	1.8601	1.83855	steelblue1
block645.f.ori	grape_4	3022802	3326185	columbine_07	11820593	12720397	1.3688	1.3688	steelblue1
block646.f.ori	grape_4	851813	1098330	columbine_07	7641544	8101633	2.207	1.48805	steelblue1
block647.f.ori	grape_4	2657853	2898371	columbine_07	41437979	41713251	1.9762	1.57135	steelblue1
block648.f.ori	grape_4	4457279	4710393	columbine_07	16519504	17205510	1.5211	1.49915	steelblue1
block649.f.ori	grape_4	2657033	2920694	columbine_07	10895958	11268806	2.7068	2.7068	steelblue1
block650.f.ori	grape_4	2940160	3231532	columbine_07	40965375	41203534	1.9056	1.9056	steelblue1
block651.f.ori	grape_4	8773641	8897396	columbine_07	36100591	36299608	1.1612	1.1612	steelblue1
block652.f.ori	grape_4	2470501	2610678	columbine_07	22541334	22839517	1.9218	1.5219	steelblue1
block653.f.ori	grape_4	2657033	2742099	columbine_07	10773752	10833491	1.6973	1.5857	steelblue1
block654.f.ori	grape_4	2125832	2212507	columbine_07	31628958	31815763	1.5078	1.29495	steelblue1
block655.r.ori	grape_4	3596683	3835172	columbine_07	13977170	15020291	1.43705	1.37215	steelblue1
block656.r.ori	grape_4	1195253	1482394	columbine_07	6972045	7294521	2.2063	1.9829	steelblue1
block657.r.ori	grape_4	419081	636261	columbine_07	8966685	9296147	1.9877	1.9877	steelblue1
block658.r.ori	grape_4	4633584	4954652	columbine_07	40180508	40521159	1.8195	1.6795	steelblue1
block659.r.ori	grape_4	6870931	7136664	columbine_07	36904230	37272230	1.38655	1.2851	steelblue1
block660.r.ori	grape_4	324794	668257	columbine_07	41770076	42023367	2.25145	1.817	steelblue1
block661.r.ori	grape_4	5011754	5245845	columbine_07	39580091	40057367	1.7078	1.3592	steelblue1
block662.r.ori	grape_4	4786682	4922210	columbine_07	26482125	27780841	2.6961	1.555	steelblue1
block663.r.ori	grape_4	690671	775186	columbine_07	8198542	8377614	1.39275	1.3438	steelblue1
block664.r.ori	grape_4	6510560	6724978	columbine_07	37784370	38048805	1.5231	1.5231	steelblue1
block665.r.ori	grape_4	1525173	1708632	columbine_07	6732889	6868588	1.48715	1.3284	steelblue1
block666.r.ori	grape_4	851813	956670	columbine_07	42343925	42431271	1.4937	1.4937	steelblue1
block667.r.ori	grape_4	4215230	4454928	columbine_07	15030597	15421153	1.8096	1.7924	steelblue1
block668.r.ori	grape_4	3875392	4189973	columbine_07	16195231	16555160	1.7274	1.56295	steelblue1
block669.r.ori	grape_4	2388545	2529950	columbine_07	21819062	21928094	1.5229	1.4494	steelblue1
block670.r.ori	grape_4	4516354	4612704	columbine_07	40605003	40665078	1.8018	1.8018	steelblue1
block671.f.ori	grape_5	5464956	8501424	columbine_02	38138346	39637019	1.80345	1.7335	coral
block672.f.ori	grape_5	3549700	4603784	columbine_02	35987040	37358979	1.61745	1.5648	coral
block673.f.ori	grape_5	4607597	5442196	columbine_02	37404258	38085946	1.8821	1.7796	coral
block674.f.ori	grape_5	8340261	10062026	columbine_02	39686951	40143493	2.2005	1.97995	coral
block675.f.ori	grape_5	441759	1121011	columbine_02	32417779	33634443	1.5591	1.4157	coral
block676.f.ori	grape_5	3244891	3618828	columbine_02	35603331	35893103	NA	NA	coral
block677.f.ori	grape_5	1144680	1481214	columbine_02	33805892	34291843	2.2298	2.03995	coral
block678.f.ori	grape_5	23818002	24725675	columbine_02	42884116	43176930	1.47125	1.3866	coral
block679.f.ori	grape_5	10177414	11267908	columbine_02	40405156	40565411	1.4935	1.4935	coral
block680.f.ori	grape_5	2906822	3180911	columbine_02	34716996	35068759	1.7614	1.7614	coral
block681.f.ori	grape_5	1553111	1788128	columbine_02	34442671	34532048	1.7043	1.58125	coral
block682.f.ori	grape_5	14610386	15303206	columbine_02	41054116	41201609	2.8242	2.8242	coral
block683.f.ori	grape_5	20213293	20730102	columbine_02	42220773	42379445	2.3114	2.3114	coral
block684.f.ori	grape_5	14513519	15682244	columbine_02	41823028	41938414	1.8848	1.82175	coral
block685.r.ori	grape_5	2195582	2591140	columbine_02	31174442	31910966	2.3688	1.5116	coral
block686.r.ori	grape_5	2561719	2791740	columbine_02	30466309	31021124	1.2893	1.2893	coral
block687.r.ori	grape_5	10902586	13669998	columbine_02	40171370	40448242	1.39685	1.39685	coral
block688.r.ori	grape_5	14028776	15152005	columbine_02	40629308	40834576	2.3491	1.8538	coral
block689.r.ori	grape_5	21897585	22406939	columbine_02	42599574	42710501	1.2275	1.21675	coral
block690.r.ori	grape_5	3023265	3131479	columbine_02	35438801	35600064	2.2125	2.2125	coral
block691.r.ori	grape_5	3124105	3177927	columbine_02	35243592	35386322	2.6907	2.2824	coral
block692.r.ori	grape_5	19681838	19785446	columbine_02	42390448	42502514	1.6022	1.6022	coral
block693.r.ori	grape_5	22843363	23514920	columbine_02	42912064	43022858	1.4095	1.4095	coral
block694.r.ori	grape_5	3549700	3754247	columbine_02	35830260	35988203	1.6681	1.59195	coral
block695.f.ori	grape_5	3539929	3819700	columbine_05	3858080	4008913	1.7755	1.411	coral
block696.f.ori	grape_5	7860804	8090152	columbine_05	1447238	1518143	1.48385	1.48385	coral
block697.f.ori	grape_5	330422	437568	columbine_05	20165124	20416256	1.5571	1.5571	coral
block698.f.ori	grape_5	3151981	3199170	columbine_05	4489659	4532017	3.86465	3.00225	coral
block699.f.ori	grape_5	3312459	3493115	columbine_05	4250603	4365014	1.5343	1.5343	coral
block700.f.ori	grape_5	6661342	6756137	columbine_05	1965828	2003742	1.5132	1.45565	coral
block701.r.ori	grape_5	3495472	6960201	columbine_05	1881267	3953361	1.8126	1.72275	coral
block702.r.ori	grape_5	7301041	9922390	columbine_05	735799	1603643	1.7724	1.6094	coral
block703.r.ori	grape_5	1282363	1911416	columbine_05	4733834	5077534	NA	NA	coral
block704.r.ori	grape_5	2439089	2732714	columbine_05	24472325	25268040	1.5908	1.5612	coral
block705.r.ori	grape_5	2941406	3155282	columbine_05	4489659	4693819	2.0067	1.9587	coral
block706.r.ori	grape_5	3280619	3795853	columbine_05	3999214	4152424	1.5105	1.5105	coral
block707.r.ori	grape_5	10088588	10861346	columbine_05	499394	675164	2.0134	1.6664	coral
block708.r.ori	grape_5	12015026	14521074	columbine_05	294572	417673	1.6932	1.6932	coral
block710.f.ori	grape_6	2949191	3727895	columbine_01	7644716	8171520	1.42185	1.3629	royalblue1
block711.f.ori	grape_6	8290278	8840608	columbine_01	37894835	38689590	2.7204	1.7516	royalblue1
block712.f.ori	grape_6	10159255	11452508	columbine_01	3985554	4308573	1.73065	1.7054	royalblue1
block713.f.ori	grape_6	1415264	1572434	columbine_01	146115	204013	2.0501	2.0501	royalblue1
block714.f.ori	grape_6	18703407	18808055	columbine_01	6434899	6506594	1.6067	1.6067	royalblue1
block715.f.ori	grape_6	1790969	2366652	columbine_01	1043074	1271691	13.9757	2.8424	royalblue1
block716.r.ori	grape_6	3602531	4827278	columbine_01	43683398	44490932	2.1676	2.1156	royalblue1
block717.r.ori	grape_6	4635540	5242567	columbine_01	42745007	43547812	1.958	1.6874	royalblue1
block718.r.ori	grape_6	5316340	5739219	columbine_01	42088803	42629658	1.7195	1.45945	royalblue1
block719.r.ori	grape_6	20423220	21342747	columbine_01	40563685	41242673	1.7155	1.4685	royalblue1
block720.r.ori	grape_6	17935258	18808055	columbine_01	6503904	7158475	1.5758	1.55745	royalblue1
block721.r.ori	grape_6	7107663	7510233	columbine_01	39534828	40202082	1.7495	1.70175	royalblue1
block722.r.ori	grape_6	17590085	18108530	columbine_01	7202688	7641083	1.7287	1.6861	royalblue1
block723.r.ori	grape_6	6337159	6613741	columbine_01	4789478	5141146	3.55175	2.443	royalblue1
block724.r.ori	grape_6	6639198	6906619	columbine_01	4411717	4719376	1.6848	1.6069	royalblue1
block725.r.ori	grape_6	7796694	8280258	columbine_01	8323029	8681629	1.75195	1.6412	royalblue1
block726.r.ori	grape_6	19216516	19915965	columbine_01	41573443	41944160	1.77185	1.7129	royalblue1
block727.r.ori	grape_6	6014758	6330956	columbine_01	5416932	5652145	1.9841	1.7606	royalblue1
block728.r.ori	grape_6	556297	784753	columbine_01	2734745	2893460	1.3723	1.3382	royalblue1
block729.r.ori	grape_6	5784124	5977279	columbine_01	5743111	5902646	2.36415	1.5901	royalblue1
block730.r.ori	grape_6	6918569	7092222	columbine_01	40248652	40510680	2.1623	1.98375	royalblue1
block731.r.ori	grape_6	841216	983665	columbine_01	2532849	2608913	1.7586	1.5624	royalblue1
block732.r.ori	grape_6	8918336	9091534	columbine_01	44448479	44635892	NA	NA	royalblue1
block733.r.ori	grape_6	18924983	19155605	columbine_01	5924072	6157278	1.8248	1.6701	royalblue1
block734.r.ori	grape_6	7615724	7702353	columbine_01	38943255	39143746	1.4756	1.42915	royalblue1
block735.r.ori	grape_6	20053559	20362008	columbine_01	41324479	41474700	1.7217	1.6663	royalblue1
block736.r.ori	grape_6	318230	484496	columbine_01	3004980	3055080	1.5031	1.5031	royalblue1
block737.r.ori	grape_6	2062987	2360145	columbine_01	1091326	1170335	1.43565	1.43565	royalblue1
block738.r.ori	grape_6	2546270	2767851	columbine_01	1590867	1768813	1.49425	1.4088	royalblue1
block739.r.ori	grape_6	16433313	16701467	columbine_01	2173788	2207114	1.7909	1.7909	royalblue1
block740.r.ori	grape_6	1790969	1934853	columbine_01	962544	1048212	1.2489	1.2489	royalblue1
block741.f.ori	grape_6	5817374	6137393	columbine_02	27615591	28588773	1.571	1.3128	royalblue1
block742.f.ori	grape_6	19042172	19696820	columbine_02	10238272	11293677	1.9577	1.91	royalblue1
block743.f.ori	grape_6	17784721	18108530	columbine_02	24123048	25472947	1.8827	1.7591	royalblue1
block744.f.ori	grape_6	4242386	4798635	columbine_02	19249809	20583294	1.3342	1.2858	royalblue1
block745.f.ori	grape_6	5492117	5684428	columbine_02	14662607	15121360	2.2193	1.93515	royalblue1
block746.f.ori	grape_6	20794620	21109197	columbine_02	9308713	9720596	1.6102	1.5299	royalblue1
block747.f.ori	grape_6	20050566	20352628	columbine_02	12588999	12955687	1.4989	1.3133	royalblue1
block748.f.ori	grape_6	5060085	5237356	columbine_02	21741880	22124255	1.5944	1.5944	royalblue1
block749.f.ori	grape_6	7749760	7879281	columbine_02	6277769	6452737	5.9438	2.2576	royalblue1
block750.f.ori	grape_6	19787308	20027827	columbine_02	12047909	12477371	1.5544	1.5544	royalblue1
block751.f.ori	grape_6	2374862	2861878	columbine_02	950032	1154357	1.37435	1.37435	royalblue1
block752.f.ori	grape_6	18188310	18288448	columbine_02	25772986	26161347	2.32785	2.05005	royalblue1
block753.f.ori	grape_6	4901548	5013985	columbine_02	21189526	21520926	2.618	2.4284	royalblue1
block754.f.ori	grape_6	6140066	6335463	columbine_02	28839797	29032358	5.7688	3.94335	royalblue1
block755.r.ori	grape_6	7774710	9331163	columbine_02	5097070	6292780	2.074	1.8103	royalblue1
block756.r.ori	grape_6	15556361	17064976	columbine_02	2196223	3086979	1.6885	1.6885	royalblue1
block757.r.ori	grape_6	6948680	7527189	columbine_02	6662500	7633679	2.4271	2.0504	royalblue1
block758.r.ori	grape_6	20432353	20732016	columbine_02	9814589	10158225	1.44065	1.44065	royalblue1
block759.r.ori	grape_6	7583752	7823709	columbine_02	6401931	6521236	1.896	1.896	royalblue1
block760.r.ori	grape_6	17086990	17360891	columbine_02	1807718	2138619	1.8971	1.8971	royalblue1
block761.r.ori	grape_6	9367358	12192409	columbine_02	4767204	4920352	1.9136	1.2569	royalblue1
block762.r.ori	grape_6	20794620	21225541	columbine_02	9218246	9310881	13.449	1.19555	royalblue1
block763.r.ori	grape_6	6836387	6898747	columbine_02	7738728	7967769	2.0541	1.5113	royalblue1
block764.f.ori	grape_7	6562398	7733606	columbine_02	39677770	40135356	1.7697	1.6187	coral
block765.f.ori	grape_7	5846731	6525329	columbine_02	39227568	39589583	2.0566	1.85185	coral
block766.f.ori	grape_7	4682986	4890032	columbine_02	29522263	30059430	1.7945	1.65	coral
block767.f.ori	grape_7	4908378	5035278	columbine_02	30537181	30858072	1.9077	1.4271	coral
block768.f.ori	grape_7	4416757	4563036	columbine_02	31540814	31975561	1.4846	1.4846	coral
block769.f.ori	grape_7	128385	529974	columbine_02	38730447	39000856	1.6096	1.56075	coral
block770.f.ori	grape_7	1387099	1769632	columbine_02	37327366	37507951	3.2582	3.0621	coral
block771.f.ori	grape_7	2619326	2751301	columbine_02	35483852	35563226	2.0568	1.7532	coral
block772.f.ori	grape_7	11372221	11800259	columbine_02	40807580	40877249	1.9969	1.4143	coral
block773.f.ori	grape_7	3233213	3389466	columbine_02	35017345	35192976	6.5604	3.93315	coral
block774.r.ori	grape_7	1348012	2393025	columbine_02	36147225	37385430	1.55225	1.4904	coral
block775.r.ori	grape_7	789379	1316685	columbine_02	37622575	38270798	2.1577	1.75585	coral
block776.r.ori	grape_7	3687560	4157156	columbine_02	32809586	33679727	2.2736	2.0535	coral
block777.r.ori	grape_7	2895937	3347707	columbine_02	34442671	35074951	1.7335	1.7164	coral
block778.r.ori	grape_7	3392426	3656780	columbine_02	33814458	34291843	1.6893	1.6121	coral
block779.r.ori	grape_7	4282787	4569752	columbine_02	31916702	32345399	2.0932	1.8746	coral
block780.r.ori	grape_7	9546676	10205467	columbine_02	40154401	40392228	1.4652	1.4532	coral
block781.r.ori	grape_7	2438705	2680317	columbine_02	35523363	35754408	1.6918	1.615	coral
block782.r.ori	grape_7	11382651	12026015	columbine_02	40717184	40818779	1.3781	1.3781	coral
block783.f.ori	grape_7	16141402	17030138	columbine_05	7752450	8957038	1.813	1.6517	seagreen3
block784.f.ori	grape_7	2400648	3458622	columbine_05	4351927	5017535	1.7592	1.6961	coral
block785.f.ori	grape_7	789379	1321892	columbine_05	2610130	3169324	1.9913	1.9805	coral
block786.f.ori	grape_7	1372081	2096286	columbine_05	3283519	3749221	1.6376	1.6319	coral
block787.f.ori	grape_7	4904445	5031256	columbine_05	24293358	24693545	1.59465	1.5935	coral
block788.f.ori	grape_7	15506188	15674425	columbine_05	5575987	5637393	2.73785	2.6307	seagreen3
block789.f.ori	grape_7	8392558	10123529	columbine_05	327295	402123	2.1068	2.1039	coral
block790.f.ori	grape_7	2170574	2379712	columbine_05	3805159	3859045	2.9728	2.6456	coral
block791.r.ori	grape_7	5846731	7489174	columbine_05	907619	1653798	1.7723	1.74205	coral
block792.r.ori	grape_7	3	529974	columbine_05	1890422	2359655	1.71895	1.7006	coral
block793.r.ori	grape_7	7475850	8156224	columbine_05	490605	802463	1.5746	1.5428	coral
block794.r.ori	grape_7	17857238	18222089	columbine_05	17606967	18010605	1.52665	1.2729	seagreen3
block795.r.ori	grape_7	4585664	4673720	columbine_05	24747572	25245707	1.4467	1.33525	coral
block796.r.ori	grape_7	2207076	2364616	columbine_05	3847835	4036016	1.3686	1.3686	coral
block797.r.ori	grape_7	4403638	4563036	columbine_05	25741137	26010139	2.3845	2.3845	coral
block798.r.ori	grape_7	18367211	18415774	columbine_05	6274892	6337072	1.9977	1.7516	seagreen3
block799.r.ori	grape_7	4745380	4884710	columbine_05	23911516	24156466	1.3789	1.29815	coral
block800.r.ori	grape_7	14336647	14416964	columbine_05	9847827	9924138	5.6173	2.3036	coral
block801.f.ori	grape_7	16301255	16914148	columbine_06	7375608	8072976	2.024	1.94075	seagreen3
block802.f.ori	grape_7	15506188	15795861	columbine_06	26758520	27552446	2.113	1.7688	seagreen3
block803.f.ori	grape_7	15305304	15499384	columbine_06	25917601	26522441	1.9827	1.6449	seagreen3
block804.f.ori	grape_7	16233401	16404760	columbine_06	28769594	28972419	2.4249	2.3998	seagreen3
block805.f.ori	grape_7	14350005	14486168	columbine_06	5349879	5555298	3.71695	1.7819	seagreen3
block806.f.ori	grape_7	15798066	16055149	columbine_06	27743280	28031495	1.9185	1.9185	seagreen3
block807.f.ori	grape_7	14499138	14606849	columbine_06	5170593	5208270	1.7802	1.7802	seagreen3
block808.f.ori	grape_7	16917368	17004689	columbine_06	8209411	8264632	1.7098	1.67715	seagreen3
block809.r.ori	grape_7	17367793	18171213	columbine_06	2241371	2882813	1.5537	1.5312	seagreen3
block810.r.ori	grape_7	18588435	19581940	columbine_06	1072684	1508405	1.5187	1.4415	seagreen3
block811.r.ori	grape_7	14762359	15058585	columbine_06	3985195	4245608	1.9099	1.679	seagreen3
block812.r.ori	grape_7	17132910	17334781	columbine_06	2960613	3118551	1.74985	1.74985	seagreen3
block813.r.ori	grape_7	18275634	18374917	columbine_06	10219328	10600941	1.58275	1.37985	seagreen3
block814.r.ori	grape_7	18469575	18723402	columbine_06	1740570	1857415	1.61875	1.61875	seagreen3
block815.r.ori	grape_7	15069308	15290109	columbine_06	3405433	3574802	2.679	1.8067	seagreen3
block816.r.ori	grape_7	20013434	20503782	columbine_06	225557	452596	1.9026	1.6426	seagreen3
block817.r.ori	grape_7	15497681	15748527	columbine_06	26709813	27089911	11.9233	6.23255	seagreen3
block818.r.ori	grape_7	18367211	18406523	columbine_06	9942817	10117633	30.8551	1.4826	seagreen3
block820.f.ori	grape_8	18196393	18996818	columbine_01	6434899	7368058	1.5912	1.5561	royalblue1
block821.f.ori	grape_8	12363666	13028945	columbine_01	7384283	8159187	1.9399	1.9344	royalblue1
block822.f.ori	grape_8	16453087	17142496	columbine_01	40550841	41086527	2.5285	1.627	royalblue1
block823.f.ori	grape_8	17169760	17618448	columbine_01	41187350	41596380	1.6393	1.59675	royalblue1
block824.f.ori	grape_8	13661696	14106278	columbine_01	43041805	43547812	3.0177	2.00645	royalblue1
block825.f.ori	grape_8	20857960	21047818	columbine_01	2779087	3080946	1.9271	1.9271	royalblue1
block826.f.ori	grape_8	17877337	18188819	columbine_01	5945678	6318178	1.77335	1.6852	royalblue1
block827.f.ori	grape_8	3319994	4827124	columbine_01	3478185	3804300	1.49805	1.40355	royalblue1
block828.f.ori	grape_8	9796342	10343923	columbine_01	37894835	38258802	1.82755	1.66575	royalblue1
block829.f.ori	grape_8	10427178	10803380	columbine_01	38332789	38889759	1.9151	1.7975	royalblue1
block830.f.ori	grape_8	17340711	17809618	columbine_01	41597802	42027645	2.20195	1.9745	royalblue1
block831.f.ori	grape_8	5062361	7376616	columbine_01	4006334	4245052	2.73865	1.7608	royalblue1
block832.f.ori	grape_8	20244494	20413176	columbine_01	701197	817344	1.82275	1.65905	royalblue1
block833.f.ori	grape_8	727085	917350	columbine_01	44448479	44525655	1.4002	1.4002	royalblue1
block834.f.ori	grape_8	13965068	14247891	columbine_01	43695366	43914359	4.3361	2.2192	royalblue1
block835.f.ori	grape_8	2032342	2473144	columbine_01	3258469	3396958	1.731	1.5127	royalblue1
block836.f.ori	grape_8	11548478	11891977	columbine_01	313968	439316	1.8641	1.8641	royalblue1
block837.f.ori	grape_8	20046647	20130999	columbine_01	894140	943004	1.7906	1.5477	royalblue1
block838.f.ori	grape_8	16334427	16440485	columbine_01	4250244	4397179	2.3476	2.3476	royalblue1
block839.r.ori	grape_8	15088081	15994433	columbine_01	4419789	5358605	1.7994	1.6652	royalblue1
block840.r.ori	grape_8	14733277	15073514	columbine_01	5453471	5893021	2.3664	2.0998	royalblue1
block841.r.ori	grape_8	14440189	14730654	columbine_01	42067344	42581734	1.9436	1.6744	royalblue1
block842.r.ori	grape_8	13041227	13510103	columbine_01	43926314	44321492	2.1819	1.63035	royalblue1
block843.r.ori	grape_8	16098675	16310409	columbine_01	39887846	40230279	1.59095	1.5697	royalblue1
block844.r.ori	grape_8	7395825	7828211	columbine_01	39539886	39787028	1.6173	1.5697	royalblue1
block845.r.ori	grape_8	9230232	9785509	columbine_01	8323029	8674079	1.94865	1.71785	royalblue1
block846.r.ori	grape_8	11072168	11899014	columbine_01	423330	632920	2.1952	1.7962	royalblue1
block847.r.ori	grape_8	18403024	18474431	columbine_01	6638623	6756694	1.93995	1.8583	royalblue1
block848.r.ori	grape_8	17534972	17628901	columbine_01	41583052	41746522	2.1555	2.1555	royalblue1
block849.r.ori	grape_8	8203829	8894821	columbine_01	38949574	39150665	2.2123	2.0628	royalblue1
block850.r.ori	grape_8	5062361	5886558	columbine_01	3844207	4008720	2.2027	1.9038	royalblue1
block851.r.ori	grape_8	10883625	10968945	columbine_01	44555943	44627795	1.6118	1.6118	royalblue1
block852.r.ori	grape_8	14258728	14405247	columbine_01	42659091	42789710	1.7476	1.7476	royalblue1
block853.r.ori	grape_8	14093516	14426997	columbine_01	43683398	43860414	1.7183	1.6868	royalblue1
block854.r.ori	grape_8	2044481	2996984	columbine_01	3170803	3318961	1.4378	1.324	royalblue1
block855.r.ori	grape_8	2201113	2445710	columbine_01	3089343	3160855	1.80745	1.7958	royalblue1
block856.r.ori	grape_8	20172216	20272464	columbine_01	157843	204013	2.0934	1.76335	royalblue1
block857.r.ori	grape_8	19147149	19808173	columbine_01	1942051	2171319	1.5608	1.5248	royalblue1
block858.r.ori	grape_8	11925448	12309762	columbine_01	2358295	2525099	1.3059	1.3059	royalblue1
block859.r.ori	grape_8	7851780	8081679	columbine_01	39278808	39430330	3.0774	2.33205	royalblue1
block860.f.ori	grape_8	16849091	17342561	columbine_02	9649973	10269063	1.4478	1.4478	royalblue1
block861.f.ori	grape_8	15031499	15404503	columbine_02	28907775	29134480	1.80945	1.6662	royalblue1
block862.f.ori	grape_8	14537966	14728019	columbine_02	14532763	15401771	1.8236	1.4819	royalblue1
block863.f.ori	grape_8	14772658	15024277	columbine_02	27909196	28550725	1.65395	1.65395	royalblue1
block864.f.ori	grape_8	14258728	14520515	columbine_02	22063887	22709454	1.6913	1.64535	royalblue1
block865.f.ori	grape_8	115793	396495	columbine_02	4941834	5323153	3.4911	2.20935	royalblue1
block866.f.ori	grape_8	13520106	13568159	columbine_02	21866993	22007682	1.13465	1.13465	royalblue1
block867.f.ori	grape_8	11321095	11425650	columbine_02	315221	382361	1.4864	1.42375	royalblue1
block868.f.ori	grape_8	11925448	12058453	columbine_02	3734816	3815123	2.1549	2.0855	royalblue1
block869.f.ori	grape_8	16671755	16747439	columbine_02	9218246	9295321	14.4398	1.2475	royalblue1
block870.f.ori	grape_8	21238289	21321802	columbine_02	854750	943690	3.3003	2.2561	royalblue1
block871.r.ori	grape_8	19088322	19913013	columbine_02	1855699	2933355	1.6031	1.5284	royalblue1
block872.r.ori	grape_8	9227520	10916791	columbine_02	5379310	6328768	2.8725	2.1852	royalblue1
block873.r.ori	grape_8	7406703	8789242	columbine_02	6481707	7008373	1.6838	1.64975	royalblue1
block874.r.ori	grape_8	18178583	18412633	columbine_02	17032099	18004986	1.76755	1.76755	royalblue1
block875.r.ori	grape_8	13803083	14298072	columbine_02	18998258	21122276	3.5809	1.5963	royalblue1
block876.r.ori	grape_8	17340711	17973988	columbine_02	10214387	11293677	2.2053	2.2025	royalblue1
block877.r.ori	grape_8	16006283	16328331	columbine_02	7004154	7617104	1.4745	1.4745	royalblue1
block878.r.ori	grape_8	18784751	18895434	columbine_02	25262449	25580924	2.1756	2.1205	royalblue1
block879.r.ori	grape_8	16742401	17116751	columbine_02	9154068	9720596	1.476	1.2782	royalblue1
block880.r.ori	grape_8	17323209	17646128	columbine_02	12327247	12975241	1.4259	1.15165	royalblue1
block881.r.ori	grape_8	20842687	20898205	columbine_02	3963747	4145854	1.2951	1.2951	royalblue1
block882.r.ori	grape_8	18031747	18168821	columbine_02	22915704	23108248	1.837	1.479	royalblue1
block883.r.ori	grape_8	13529621	13694722	columbine_02	21663359	21880067	1.4979	1.4979	royalblue1
block884.r.ori	grape_8	18647085	18774971	columbine_02	25903014	26213248	2.12165	2.12165	royalblue1
block885.r.ori	grape_8	4283474	5775370	columbine_02	4875330	5192032	3.18845	3.18845	royalblue1
block886.r.ori	grape_8	17107851	17310013	columbine_02	8105430	8588834	1.8892	1.7174	royalblue1
block887.r.ori	grape_8	12363666	12527934	columbine_02	24305219	24577903	2.4296	2.4296	royalblue1
block888.r.ori	grape_8	20378675	20446138	columbine_02	729123	810648	2.7343	2.7343	royalblue1
block889.r.ori	grape_8	20118028	20232498	columbine_02	643531	672413	6.0015	3.85385	royalblue1
block890.r.ori	grape_8	10978652	11737670	columbine_02	261866	351230	4.275	1.796	royalblue1
block891.r.ori	grape_8	11900866	12317506	columbine_02	3264440	3378294	1.9329	1.7636	royalblue1
block892.r.ori	grape_8	20684392	20735075	columbine_02	3514689	3677251	1.7534	1.73955	royalblue1
block893.r.ori	grape_8	15891745	15994433	columbine_02	7738728	7967769	3.199	1.9912	royalblue1
block895.f.ori	grape_9	3229012	4014559	columbine_07	10700644	11775171	1.79265	1.69305	steelblue1
block896.f.ori	grape_9	616399	1397650	columbine_07	6616194	7126028	1.816	1.7402	steelblue1
block897.f.ori	grape_9	2383488	3132502	columbine_07	41796486	42015103	2.3418	2.13125	steelblue1
block898.f.ori	grape_9	4740317	5067841	columbine_07	14507380	15283319	2.4152	2.12805	steelblue1
block899.f.ori	grape_9	157924	339205	columbine_07	5981440	6212301	1.3999	1.36595	steelblue1
block900.f.ori	grape_9	5316254	5561835	columbine_07	15632846	16194026	1.9994	1.5941	steelblue1
block901.f.ori	grape_9	2240351	2360295	columbine_07	8234822	8671456	1.8435	1.5022	steelblue1
block902.f.ori	grape_9	4256419	4460870	columbine_07	13512723	14130346	1.4823	1.4823	steelblue1
block903.f.ori	grape_9	489240	776348	columbine_07	42742321	42875968	1.59755	1.4812	steelblue1
block904.f.ori	grape_9	5571689	5806257	columbine_07	16409378	16846797	1.4583	1.4583	steelblue1
block905.f.ori	grape_9	4065775	4173403	columbine_07	12756537	12863551	2.3518	2.0935	steelblue1
block906.f.ori	grape_9	3229012	3676908	columbine_07	41354838	41623493	2.838	2.34515	steelblue1
block907.f.ori	grape_9	6780762	6900326	columbine_07	20806669	21473165	2.55155	1.6984	steelblue1
block908.f.ori	grape_9	21520460	21652533	columbine_07	30416250	30842287	1.507	1.507	steelblue1
block909.f.ori	grape_9	1508673	1577464	columbine_07	42360781	42431271	1.5936	1.5936	steelblue1
block910.f.ori	grape_9	22752122	22902767	columbine_07	23075361	23197393	2.4052	2.00765	steelblue1
block911.r.ori	grape_9	5754560	7351151	columbine_07	39820246	40665078	2.92625	1.6448	steelblue1
block912.r.ori	grape_9	123050	478177	columbine_07	43089798	43466023	1.874	1.5236	steelblue1
block913.r.ori	grape_9	7605141	9866954	columbine_07	38949147	39508555	1.7552	1.6828	steelblue1
block914.r.ori	grape_9	1487258	1691868	columbine_07	7295245	7792036	1.72975	1.72975	steelblue1
block915.r.ori	grape_9	3851816	3971991	columbine_07	11953026	12459633	1.425	1.425	steelblue1
block916.r.ori	grape_9	5809342	6175320	columbine_07	29279640	29521887	1.8176	1.65335	steelblue1
block917.r.ori	grape_9	3049787	3303594	columbine_07	9660397	9965838	1.4997	1.4997	steelblue1
block918.r.ori	grape_9	6491598	6730719	columbine_07	26420450	27389417	10.6218	3.338	steelblue1
block919.r.ori	grape_9	1903401	2148363	columbine_07	7806562	8021645	1.58105	1.58105	steelblue1
block920.r.ori	grape_9	3865184	4234687	columbine_07	40863790	41181064	1.6678	1.54415	steelblue1
block921.r.ori	grape_9	511562	866951	columbine_07	42659703	42769190	1.5326	1.4601	steelblue1
block922.r.ori	grape_9	472229	544967	columbine_07	6456466	6500997	2.3964	2.3964	steelblue1
block923.r.ori	grape_9	1916959	2163097	columbine_07	42335466	42526612	2.4021	2.04665	steelblue1
block924.r.ori	grape_9	16169584	16883252	columbine_07	37806210	37916237	6.3982	1.8488	steelblue1
block925.r.ori	grape_9	10245402	10608381	columbine_07	38388856	38430731	3.2324	2.69545	steelblue1

## Sheet: genes-in-blocks
		block.id	chr1	gene.member1	start1	stop1	chr2	gene.member2	start2	stop2	ks
		block6.f.ori	grape_1	PAC:17829587	10289167	10284236	columbine_03	Aqcoe3G320400.1.v3.1	35502272	35497266	1.3837
		block6.f.ori	grape_1	PAC:17829584	10323462	10348110	columbine_03	Aqcoe3G320700.1.v3.1	35512226	35513021	3.0977
		block6.f.ori	grape_1	PAC:17829582	10377800	10383562	columbine_03	Aqcoe3G321300.1.v3.1	35540162	35544997	1.2264
		block6.f.ori	grape_1	PAC:17829580	10398353	10407330	columbine_03	Aqcoe3G321500.1.v3.1	35552690	35555456	5.135
		block6.f.ori	grape_1	PAC:17829579	10411107	10409284	columbine_03	Aqcoe3G322000.1.v3.1	35584871	35583021	2.1948
		block6.f.ori	grape_1	PAC:17829577	10423304	10422717	columbine_03	Aqcoe3G322300.1.v3.1	35595181	35594492	6.4981
		block6.f.ori	grape_1	PAC:17829576	10449970	10433893	columbine_03	Aqcoe3G322500.1.v3.1	35608260	35603198	4.0494
		block6.f.ori	grape_1	PAC:17829575	10492671	10472215	columbine_03	Aqcoe3G322700.1.v3.1	35618325	35609281	1.5021
		block6.f.ori	grape_1	PAC:17829574	10551352	10547654	columbine_03	Aqcoe3G323500.1.v3.1	35695583	35691101	1.8879
		block6.f.ori	grape_1	PAC:17829573	10582127	10587978	columbine_03	Aqcoe3G323800.1.v3.1	35715283	35720696	2.2017
		block6.f.ori	grape_1	PAC:17829572	10591940	10588539	columbine_03	Aqcoe3G324000.2.v3.1	35727613	35724568	1.4929
		block6.f.ori	grape_1	PAC:17829571	10594303	10593526	columbine_03	Aqcoe3G324300.1.v3.1	35738167	35735646	8.6253
		block6.f.ori	grape_1	PAC:17829569	10607512	10605291	columbine_03	Aqcoe3G325400.1.v3.1	35770120	35768140	1.2433
		block6.f.ori	grape_1	PAC:17829568	10638811	10654242	columbine_03	Aqcoe3G325700.1.v3.1	35784433	35787886	1.4499
		block6.f.ori	grape_1	PAC:17829565	10770041	10781195	columbine_03	Aqcoe3G326300.1.v3.1	35807136	35811235	1.4464
		block6.f.ori	grape_1	PAC:17829564	10786869	10782256	columbine_03	Aqcoe3G326700.1.v3.1	35839119	35834112	1.5768
		block6.f.ori	grape_1	PAC:17829563	10805860	10813441	columbine_03	Aqcoe3G326800.1.v3.1	35840878	35843526	2.5058
		block6.f.ori	grape_1	PAC:17829562	10818957	10815549	columbine_03	Aqcoe3G327200.1.v3.1	35876432	35871604	1.966
		block6.f.ori	grape_1	PAC:17829561	10829237	10841717	columbine_03	Aqcoe3G327300.1.v3.1	35891987	35900277	1.6406
		block6.f.ori	grape_1	PAC:17829560	10843187	10844887	columbine_03	Aqcoe3G327600.1.v3.1	35906230	35907911	1.8712
		block6.f.ori	grape_1	PAC:17829558	10861942	10860182	columbine_03	Aqcoe3G328100.1.v3.1	35930097	35932262	2.2126
		block6.f.ori	grape_1	PAC:17829557	10880182	10863770	columbine_03	Aqcoe3G328200.1.v3.1	35933877	35940628	1.1218
		block6.f.ori	grape_1	PAC:17829556	10915300	10908780	columbine_03	Aqcoe3G328400.1.v3.1	35952578	35948372	1.5548
		block6.f.ori	grape_1	PAC:17829555	10929411	10935161	columbine_03	Aqcoe3G328500.1.v3.1	35952767	35956012	1.6702
		block6.f.ori	grape_1	PAC:17829554	10977297	10982423	columbine_03	Aqcoe3G329400.1.v3.1	36008180	36010597	2.063
		block6.f.ori	grape_1	PAC:17829553	10984996	10987218	columbine_03	Aqcoe3G329900.1.v3.1	36035788	36038223	1.722
		block6.f.ori	grape_1	PAC:17829550	11008741	11013082	columbine_03	Aqcoe3G330100.1.v3.1	36047401	36049757	1.062
		block6.f.ori	grape_1	PAC:17829549	11016961	11014072	columbine_03	Aqcoe3G330200.1.v3.1	36054041	36051043	1.3218
		block6.f.ori	grape_1	PAC:17829548	11028943	11033468	columbine_03	Aqcoe3G330500.1.v3.1	36079375	36083605	1.2854
		block6.f.ori	grape_1	PAC:17829544	11184010	11186116	columbine_03	Aqcoe3G330900.1.v3.1	36096754	36098983	3.9215
		block6.f.ori	grape_1	PAC:17829542	11227450	11224953	columbine_03	Aqcoe3G332000.1.v3.1	36158531	36156352	1.3146
		block6.f.ori	grape_1	PAC:17829540	11239025	11234702	columbine_03	Aqcoe3G332100.1.v3.1	36163295	36159512	1.2386
		block6.f.ori	grape_1	PAC:17829539	11251118	11255754	columbine_03	Aqcoe3G332400.1.v3.1	36178801	36181741	1.4251
		block6.f.ori	grape_1	PAC:17829537	11265180	11258227	columbine_03	Aqcoe3G332500.1.v3.1	36188823	36184130	1.4333
		block6.f.ori	grape_1	PAC:17829536	11306764	11305229	columbine_03	Aqcoe3G332700.1.v3.1	36202680	36201181	1.4298
		block6.f.ori	grape_1	PAC:17829534	11332072	11323966	columbine_03	Aqcoe3G332900.1.v3.1	36218163	36215947	1.262
		block6.f.ori	grape_1	PAC:17829532	11410189	11409616	columbine_03	Aqcoe3G333000.1.v3.1	36221834	36221438	1.7856
		block6.f.ori	grape_1	PAC:17829530	11455795	11448967	columbine_03	Aqcoe3G333300.1.v3.1	36244721	36242043	1.5408
		block6.f.ori	grape_1	PAC:17829529	11465791	11467416	columbine_03	Aqcoe3G333400.1.v3.1	36252896	36254194	1.4723
		block6.f.ori	grape_1	PAC:17829528	11496521	11489497	columbine_03	Aqcoe3G333800.1.v3.1	36280992	36277974	1.8059
		block6.f.ori	grape_1	PAC:17829527	11515142	11528269	columbine_03	Aqcoe3G334000.1.v3.1	36293226	36298549	1.4193
		block6.f.ori	grape_1	PAC:17829526	11539990	11542757	columbine_03	Aqcoe3G334400.1.v3.1	36316834	36318558	1.5186
		block6.f.ori	grape_1	PAC:17829525	11577704	11543271	columbine_03	Aqcoe3G334600.1.v3.1	36327196	36321949	1.2812
		block6.f.ori	grape_1	PAC:17829522	11601671	11600259	columbine_03	Aqcoe3G334700.1.v3.1	36338837	36336416	1.6434
		block6.f.ori	grape_1	PAC:17829521	11611375	11610081	columbine_03	Aqcoe3G335300.1.v3.1	36373948	36372812	2.975
		block6.f.ori	grape_1	PAC:17829520	11623032	11618396	columbine_03	Aqcoe3G335400.1.v3.1	36384582	36381914	2.0158
		block6.f.ori	grape_1	PAC:17829519	11681008	11686909	columbine_03	Aqcoe3G335500.1.v3.1	36385265	36388161	1.5414
		block6.f.ori	grape_1	PAC:17829517	11729476	11723352	columbine_03	Aqcoe3G335600.1.v3.1	36394088	36390190	1.1772
		block6.f.ori	grape_1	PAC:17829515	11767883	11770767	columbine_03	Aqcoe3G336100.1.v3.1	36406273	36409487	1.9404
		block6.f.ori	grape_1	PAC:17829513	11789858	11793565	columbine_03	Aqcoe3G336200.1.v3.1	36410757	36411963	1.3452
		block6.f.ori	grape_1	PAC:17829511	11817813	11816251	columbine_03	Aqcoe3G336300.1.v3.1	36416968	36414863	4.5249
		block6.f.ori	grape_1	PAC:17829510	11825213	11821587	columbine_03	Aqcoe3G336700.1.v3.1	36436851	36433534	1.581
		block6.f.ori	grape_1	PAC:17829509	11852918	11859873	columbine_03	Aqcoe3G337300.1.v3.1	36470014	36474222	1.1624
		block6.f.ori	grape_1	PAC:17829508	11873303	11874933	columbine_03	Aqcoe3G337400.1.v3.1	36477630	36479220	1.4621
		block6.f.ori	grape_1	PAC:17829505	11958854	11975715	columbine_03	Aqcoe3G337600.1.v3.1	36484124	36484916	2.9146
		block6.f.ori	grape_1	PAC:17829504	11983195	11979140	columbine_03	Aqcoe3G337700.1.v3.1	36488084	36489803	1.5449
		block6.f.ori	grape_1	PAC:17829503	11993881	11986924	columbine_03	Aqcoe3G337800.1.v3.1	36494386	36490730	2.869
		block6.f.ori	grape_1	PAC:17829499	12085003	12066597	columbine_03	Aqcoe3G338700.1.v3.1	36573597	36570621	2.0817
		block6.f.ori	grape_1	PAC:17829498	12105779	12090979	columbine_03	Aqcoe3G338900.1.v3.1	36586370	36579176	0.9986
		block6.f.ori	grape_1	PAC:17829497	12125592	12127646	columbine_03	Aqcoe3G339500.1.v3.1	36601132	36603403	1.7923
		block6.f.ori	grape_1	PAC:17829496	12128655	12130442	columbine_03	Aqcoe3G339800.1.v3.1	36613038	36614921	3.1643
		block6.f.ori	grape_1	PAC:17829495	12137509	12138761	columbine_03	Aqcoe3G340000.1.v3.1	36619642	36621298	1.9583
		block6.f.ori	grape_1	PAC:17829494	12148351	12156503	columbine_03	Aqcoe3G340200.1.v3.1	36631247	36625630	1.2597
		block7.f.ori	grape_1	PAC:17823746	2202688	2225200	columbine_03	Aqcoe3G388900.1.v3.1	39562497	39566316	1.8532
		block7.f.ori	grape_1	PAC:17823743	2242232	2246905	columbine_03	Aqcoe3G389000.2.v3.1	39570470	39574338	3.4187
		block7.f.ori	grape_1	PAC:17823742	2251802	2252290	columbine_03	Aqcoe3G389300.1.v3.1	39581430	39581912	3.7592
		block7.f.ori	grape_1	PAC:17823741	2261220	2253963	columbine_03	Aqcoe3G389500.1.v3.1	39592875	39587226	1.184
		block7.f.ori	grape_1	PAC:17823740	2274020	2280023	columbine_03	Aqcoe3G389600.1.v3.1	39601231	39606533	2.1708
		block7.f.ori	grape_1	PAC:17823739	2281193	2282179	columbine_03	Aqcoe3G389900.1.v3.1	39619395	39620333	5.1023
		block7.f.ori	grape_1	PAC:17823737	2292006	2286875	columbine_03	Aqcoe3G390200.1.v3.1	39631014	39626268	1.3426
		block7.f.ori	grape_1	PAC:17823736	2301129	2308215	columbine_03	Aqcoe3G390300.1.v3.1	39646197	39652053	1.3877
		block7.f.ori	grape_1	PAC:17823720	2433043	2429495	columbine_03	Aqcoe3G390700.1.v3.1	39669682	39666698	1.7184
		block7.f.ori	grape_1	PAC:17823719	2456141	2445655	columbine_03	Aqcoe3G391100.1.v3.1	39696485	39690275	1.4927
		block7.f.ori	grape_1	PAC:17823718	2465257	2465757	columbine_03	Aqcoe3G391400.1.v3.1	39706346	39711418	1.5634
		block7.f.ori	grape_1	PAC:17823716	2476586	2477374	columbine_03	Aqcoe3G391800.1.v3.1	39720807	39721646	2.3376
		block7.f.ori	grape_1	PAC:17823715	2491656	2488784	columbine_03	Aqcoe3G392900.1.v3.1	39779822	39777845	1.3589
		block7.f.ori	grape_1	PAC:17823713	2508304	2516714	columbine_03	Aqcoe3G393300.1.v3.1	39804978	39811423	1.7836
		block7.f.ori	grape_1	PAC:17823712	2519101	2517662	columbine_03	Aqcoe3G393400.1.v3.1	39813072	39811888	1.6067
		block7.f.ori	grape_1	PAC:17823711	2526012	2527795	columbine_03	Aqcoe3G394100.1.v3.1	39836293	39837788	19.1728
		block7.f.ori	grape_1	PAC:17823710	2528541	2534040	columbine_03	Aqcoe3G394400.1.v3.1	39852553	39856714	1.7369
		block7.f.ori	grape_1	PAC:17823709	2536481	2541184	columbine_03	Aqcoe3G394600.1.v3.1	39861536	39866477	1.43
		block7.f.ori	grape_1	PAC:17823706	2575738	2574244	columbine_03	Aqcoe3G395500.1.v3.1	39938014	39936851	5.2282
		block7.f.ori	grape_1	PAC:17823705	2606744	2608392	columbine_03	Aqcoe3G395700.1.v3.1	39954783	39956953	1.5288
		block7.f.ori	grape_1	PAC:17823704	2618754	2632507	columbine_03	Aqcoe3G395800.1.v3.1	39964441	39970353	1.1782
		block7.f.ori	grape_1	PAC:17823700	2678902	2684666	columbine_03	Aqcoe3G396000.1.v3.1	39976566	39979310	2.0391
		block7.f.ori	grape_1	PAC:17823699	2698640	2692329	columbine_03	Aqcoe3G396500.1.v3.1	40006153	39999424	1.1087
		block7.f.ori	grape_1	PAC:17823696	2719510	2718159	columbine_03	Aqcoe3G396700.1.v3.1	40016523	40015516	72.4196
		block7.f.ori	grape_1	PAC:17823695	2726787	2743295	columbine_03	Aqcoe3G396800.1.v3.1	40020912	40024381	1.7103
		block7.f.ori	grape_1	PAC:17823694	2751643	2752719	columbine_03	Aqcoe3G396900.1.v3.1	40035186	40036253	13.9986
		block7.f.ori	grape_1	PAC:17823693	2754341	2765634	columbine_03	Aqcoe3G397000.1.v3.1	40040744	40043974	1.4121
		block7.f.ori	grape_1	PAC:17823690	2781664	2783311	columbine_03	Aqcoe3G398400.1.v3.1	40129807	40131425	2.4563
		block7.f.ori	grape_1	PAC:17823689	2790644	2786311	columbine_03	Aqcoe3G398500.2.v3.1	40135942	40133530	1.0733
		block7.f.ori	grape_1	PAC:17823682	2935062	2929062	columbine_03	Aqcoe3G398900.1.v3.1	40152381	40155108	1.3361
		block7.f.ori	grape_1	PAC:17823681	2941266	2946275	columbine_03	Aqcoe3G399500.1.v3.1	40182441	40184524	1.3805
		block7.f.ori	grape_1	PAC:17823678	2954243	2955469	columbine_03	Aqcoe3G399600.1.v3.1	40186363	40185239	9.5164
		block7.f.ori	grape_1	PAC:17823675	2996364	2981684	columbine_03	Aqcoe3G400700.1.v3.1	40264714	40261226	1.4484
		block7.f.ori	grape_1	PAC:17823667	3048873	3047298	columbine_03	Aqcoe3G400900.1.v3.1	40274166	40269639	2.3718
		block7.f.ori	grape_1	PAC:17823663	3080331	3066338	columbine_03	Aqcoe3G401000.1.v3.1	40294582	40287396	2.0553
		block7.f.ori	grape_1	PAC:17823659	3127824	3131985	columbine_03	Aqcoe3G401200.1.v3.1	40304779	40309380	1.5795
		block7.f.ori	grape_1	PAC:17823654	3175478	3178849	columbine_03	Aqcoe3G401300.1.v3.1	40313395	40315821	1.5478
		block7.f.ori	grape_1	PAC:17823647	3236771	3235823	columbine_03	Aqcoe3G401400.1.v3.1	40318533	40317237	2.0984
		block7.f.ori	grape_1	PAC:17823637	3353834	3341421	columbine_03	Aqcoe3G401700.1.v3.1	40329595	40331429	2.7545
		block7.f.ori	grape_1	PAC:17823620	3520168	3521895	columbine_03	Aqcoe3G402000.1.v3.1	40346785	40344286	13.6769
		block7.f.ori	grape_1	PAC:17823616	3552245	3548938	columbine_03	Aqcoe3G402100.1.v3.1	40347019	40350265	70.5735
		block7.f.ori	grape_1	PAC:17823614	3578388	3585271	columbine_03	Aqcoe3G402800.1.v3.1	40387212	40383546	1.4606
		block8.f.ori	grape_1	PAC:17817052	6678843	6691415	columbine_03	Aqcoe3G133600.1.v3.1	9789645	9795097	82.7983
		block8.f.ori	grape_1	PAC:17817051	6701748	6712377	columbine_03	Aqcoe3G134600.1.v3.1	9915071	9927180	1.695
		block8.f.ori	grape_1	PAC:17817050	6729062	6731998	columbine_03	Aqcoe3G134700.1.v3.1	9930902	9933059	0.9833
		block8.f.ori	grape_1	PAC:17817049	6744572	6746161	columbine_03	Aqcoe3G135100.1.v3.1	9946466	9948005	2.0065
		block8.f.ori	grape_1	PAC:17817048	6767145	6749249	columbine_03	Aqcoe3G135200.1.v3.1	9955211	9949757	1.3243
		block8.f.ori	grape_1	PAC:17817044	6842352	6831605	columbine_03	Aqcoe3G135700.1.v3.1	10020493	10008475	1.7496
		block8.f.ori	grape_1	PAC:17817043	6843366	6852105	columbine_03	Aqcoe3G135800.1.v3.1	10020786	10026062	1.153
		block8.f.ori	grape_1	PAC:17817042	6863499	6866630	columbine_03	Aqcoe3G136200.1.v3.1	10089686	10092251	3.5475
		block8.f.ori	grape_1	PAC:17817041	6871249	6869741	columbine_03	Aqcoe3G136400.1.v3.1	10112730	10111306	9.9686
		block8.f.ori	grape_1	PAC:17817039	6877619	6883938	columbine_03	Aqcoe3G136900.1.v3.1	10188205	10194763	4.707
		block8.f.ori	grape_1	PAC:17817035	6929045	6925463	columbine_03	Aqcoe3G137400.1.v3.1	10241879	10238719	3.5755
		block8.f.ori	grape_1	PAC:17817029	6982566	6977775	columbine_03	Aqcoe3G138100.1.v3.1	10288306	10281623	2.1645
		block8.f.ori	grape_1	PAC:17817027	6988614	6993277	columbine_03	Aqcoe3G138600.1.v3.1	10367682	10373804	2.2446
		block8.f.ori	grape_1	PAC:17817023	7049969	7031055	columbine_03	Aqcoe3G139200.1.v3.1	10427104	10424743	5.3038
		block8.f.ori	grape_1	PAC:17817019	7095328	7100092	columbine_03	Aqcoe3G139800.1.v3.1	10484269	10489620	2.3319
		block8.f.ori	grape_1	PAC:17817018	7113509	7102923	columbine_03	Aqcoe3G140000.1.v3.1	10499727	10490967	1.7493
		block8.f.ori	grape_1	PAC:17817017	7122124	7137221	columbine_03	Aqcoe3G140500.1.v3.1	10529702	10535466	1.3899
		block8.f.ori	grape_1	PAC:17817016	7142093	7167132	columbine_03	Aqcoe3G140600.1.v3.1	10536449	10542569	68.2748
		block8.f.ori	grape_1	PAC:17817013	7199706	7203043	columbine_03	Aqcoe3G140800.1.v3.1	10552106	10552717	73.4913
		block8.f.ori	grape_1	PAC:17817008	7240959	7245197	columbine_03	Aqcoe3G141100.1.v3.1	10585603	10587185	64.5053
		block8.f.ori	grape_1	PAC:17817007	7247185	7246283	columbine_03	Aqcoe3G141400.1.v3.1	10603977	10602973	6.0453
		block8.f.ori	grape_1	PAC:17817003	7270273	7277160	columbine_03	Aqcoe3G141500.1.v3.1	10630501	10635081	0.9956
		block8.f.ori	grape_1	PAC:17817000	7296178	7290490	columbine_03	Aqcoe3G142000.1.v3.1	10709300	10710987	72.52
		block9.f.ori	grape_1	PAC:17829621	9872347	9873499	columbine_03	Aqcoe3G311200.1.v3.1	34903498	34904575	2.6904
		block9.f.ori	grape_1	PAC:17829620	9877667	9880443	columbine_03	Aqcoe3G311300.1.v3.1	34907458	34910481	2.1307
		block9.f.ori	grape_1	PAC:17829619	9887586	9883352	columbine_03	Aqcoe3G311400.1.v3.1	34916882	34913398	1.9987
		block9.f.ori	grape_1	PAC:17829617	9904513	9902416	columbine_03	Aqcoe3G311600.1.v3.1	34923375	34922260	5.4213
		block9.f.ori	grape_1	PAC:17829614	9933156	9946035	columbine_03	Aqcoe3G311900.1.v3.1	34942164	34954753	1.1649
		block9.f.ori	grape_1	PAC:17829613	9961915	9948466	columbine_03	Aqcoe3G312100.1.v3.1	34989301	34979040	1.472
		block9.f.ori	grape_1	PAC:17829612	9978811	9983035	columbine_03	Aqcoe3G313300.1.v3.1	35040776	35043474	2.3508
		block9.f.ori	grape_1	PAC:17829611	9995025	9997121	columbine_03	Aqcoe3G313700.1.v3.1	35061619	35063472	2.9592
		block9.f.ori	grape_1	PAC:17829610	10003778	9999323	columbine_03	Aqcoe3G313900.1.v3.1	35071364	35067412	1.2386
		block9.f.ori	grape_1	PAC:17829606	10075187	10068084	columbine_03	Aqcoe3G315200.1.v3.1	35190157	35187260	1.4456
		block9.f.ori	grape_1	PAC:17829605	10080153	10078586	columbine_03	Aqcoe3G315300.2.v3.1	35194080	35192757	1.838
		block9.f.ori	grape_1	PAC:17829602	10140537	10145698	columbine_03	Aqcoe3G315700.1.v3.1	35226589	35228436	1.8578
		block9.f.ori	grape_1	PAC:17829601	10149235	10146529	columbine_03	Aqcoe3G315800.1.v3.1	35233870	35230042	1.3619
		block9.f.ori	grape_1	PAC:17829598	10190018	10197710	columbine_03	Aqcoe3G316100.1.v3.1	35257256	35262613	1.6747
		block9.f.ori	grape_1	PAC:17829597	10200282	10197874	columbine_03	Aqcoe3G316300.1.v3.1	35266523	35264063	65.4531
		block9.f.ori	grape_1	PAC:17829594	10250255	10246455	columbine_03	Aqcoe3G316400.1.v3.1	35272710	35268336	1.2291
		block9.f.ori	grape_1	PAC:17829593	10253870	10257755	columbine_03	Aqcoe3G317200.1.v3.1	35319374	35322504	1.825
		block9.f.ori	grape_1	PAC:17829592	10260965	10259338	columbine_03	Aqcoe3G317500.1.v3.1	35328586	35327591	1.9935
		block9.f.ori	grape_1	PAC:17829588	10283541	10281464	columbine_03	Aqcoe3G319200.1.v3.1	35436058	35431202	1.8676
		block10.f.ori	grape_1	PAC:17829493	12165162	12169309	columbine_03	Aqcoe3G341500.1.v3.1	36683054	36683764	5.0807
		block10.f.ori	grape_1	PAC:17829492	12173193	12171710	columbine_03	Aqcoe3G342000.1.v3.1	36706087	36704879	1.349
		block10.f.ori	grape_1	PAC:17829491	12212247	12215017	columbine_03	Aqcoe3G342600.1.v3.1	36738544	36741419	1.6417
		block10.f.ori	grape_1	PAC:17829490	12223561	12222018	columbine_03	Aqcoe3G343200.1.v3.1	36766083	36764123	1.165
		block10.f.ori	grape_1	PAC:17829489	12261602	12260499	columbine_03	Aqcoe3G343800.1.v3.1	36832925	36831486	0.9519
		block10.f.ori	grape_1	PAC:17829486	12386853	12392723	columbine_03	Aqcoe3G344200.2.v3.1	36855186	36858802	1.5785
		block10.f.ori	grape_1	PAC:17829485	12403404	12397202	columbine_03	Aqcoe3G344400.1.v3.1	36867200	36865739	1.4476
		block10.f.ori	grape_1	PAC:17829482	12434726	12437317	columbine_03	Aqcoe3G345400.1.v3.1	36909749	36913308	1.5942
		block10.f.ori	grape_1	PAC:17829480	12443186	12442134	columbine_03	Aqcoe3G345800.1.v3.1	36927344	36928647	13.3587
		block10.f.ori	grape_1	PAC:17829479	12480755	12504384	columbine_03	Aqcoe3G346000.1.v3.1	36941893	36950478	1.8408
		block10.f.ori	grape_1	PAC:17829478	12562074	12552323	columbine_03	Aqcoe3G346200.1.v3.1	36969986	36956539	1.1588
		block10.f.ori	grape_1	PAC:17829476	12603740	12606601	columbine_03	Aqcoe3G346400.1.v3.1	36974721	36976295	1.4159
		block10.f.ori	grape_1	PAC:17829475	12653000	12655438	columbine_03	Aqcoe3G346800.1.v3.1	36996276	36998448	3.2819
		block11.f.ori	grape_1	PAC:17824949	7724620	7736183	columbine_03	Aqcoe3G286100.1.v3.1	33059836	33065874	1.4397
		block11.f.ori	grape_1	PAC:17824946	7756682	7759506	columbine_03	Aqcoe3G286400.1.v3.1	33082403	33085474	3.8212
		block11.f.ori	grape_1	PAC:17824945	7763591	7788700	columbine_03	Aqcoe3G286700.1.v3.1	33090672	33100506	0.9782
		block11.f.ori	grape_1	PAC:17824944	7791488	7798568	columbine_03	Aqcoe3G286800.1.v3.1	33103866	33106159	0.7764
		block11.f.ori	grape_1	PAC:17824943	7814307	7823307	columbine_03	Aqcoe3G286900.1.v3.1	33110603	33112339	1.0971
		block11.f.ori	grape_1	PAC:17824941	7856993	7839046	columbine_03	Aqcoe3G287100.1.v3.1	33123179	33118211	1.1469
		block11.f.ori	grape_1	PAC:17824940	7861008	7870867	columbine_03	Aqcoe3G287400.1.v3.1	33161741	33175011	73.251
		block11.f.ori	grape_1	PAC:17824939	7873977	7871487	columbine_03	Aqcoe3G287700.1.v3.1	33185745	33182457	1.496
		block11.f.ori	grape_1	PAC:17824930	7960766	7946357	columbine_03	Aqcoe3G288100.1.v3.1	33208176	33203972	1.6839
		block11.f.ori	grape_1	PAC:17824929	7963567	7967564	columbine_03	Aqcoe3G288700.1.v3.1	33232379	33232038	6.9116
		block11.f.ori	grape_1	PAC:17824922	8021117	8012586	columbine_03	Aqcoe3G289800.1.v3.1	33372108	33363451	73.3437
		block11.f.ori	grape_1	PAC:17824921	8038012	8036641	columbine_03	Aqcoe3G290000.1.v3.1	33410548	33411411	18.6897
		block11.f.ori	grape_1	PAC:17824920	8044353	8038606	columbine_03	Aqcoe3G291000.1.v3.1	33474785	33470690	1.1955
		block11.f.ori	grape_1	PAC:17824918	8080711	8079833	columbine_03	Aqcoe3G291200.1.v3.1	33485775	33484175	1.8326
		block12.f.ori	grape_1	PAC:17823786	1715609	1710146	columbine_03	Aqcoe3G433900.1.v3.1	42049316	42045472	1.5764
		block12.f.ori	grape_1	PAC:17823781	1747952	1751009	columbine_03	Aqcoe3G434200.1.v3.1	42068927	42071042	5.4872
		block12.f.ori	grape_1	PAC:17823780	1755809	1751782	columbine_03	Aqcoe3G434300.1.v3.1	42074961	42072582	1.5326
		block12.f.ori	grape_1	PAC:17823776	1779283	1780886	columbine_03	Aqcoe3G434400.1.v3.1	42079087	42079827	5.5685
		block12.f.ori	grape_1	PAC:17823774	1798112	1813176	columbine_03	Aqcoe3G434600.1.v3.1	42090178	42100944	3.051
		block12.f.ori	grape_1	PAC:17823773	1823464	1819958	columbine_03	Aqcoe3G434700.1.v3.1	42111635	42108709	1.5099
		block12.f.ori	grape_1	PAC:17823771	1824676	1838995	columbine_03	Aqcoe3G434800.1.v3.1	42113437	42117043	1.3786
		block12.f.ori	grape_1	PAC:17823770	1883645	1840139	columbine_03	Aqcoe3G434900.1.v3.1	42138986	42118192	1.4323
		block12.f.ori	grape_1	PAC:17823769	1887739	1890871	columbine_03	Aqcoe3G435100.1.v3.1	42146224	42149843	1.6332
		block12.f.ori	grape_1	PAC:17823768	1898827	1891580	columbine_03	Aqcoe3G435300.1.v3.1	42157289	42152323	71.8761
		block12.f.ori	grape_1	PAC:17823766	1923817	1927783	columbine_03	Aqcoe3G435500.1.v3.1	42166521	42169862	1.7049
		block12.f.ori	grape_1	PAC:17823762	1967827	1973352	columbine_03	Aqcoe3G436000.1.v3.1	42213098	42216932	4.5704
		block13.f.ori	grape_1	PAC:17829681	8826187	8824136	columbine_03	Aqcoe3G298000.1.v3.1	33997647	33995596	1.8146
		block13.f.ori	grape_1	PAC:17829680	8845200	8846421	columbine_03	Aqcoe3G298100.1.v3.1	34001984	34004244	1.6968
		block13.f.ori	grape_1	PAC:17829677	8865393	8860974	columbine_03	Aqcoe3G298300.1.v3.1	34014687	34010333	1.1061
		block13.f.ori	grape_1	PAC:17829675	8887100	8891172	columbine_03	Aqcoe3G298500.1.v3.1	34040880	34044308	1.0339
		block13.f.ori	grape_1	PAC:17829674	8916677	8907771	columbine_03	Aqcoe3G298800.1.v3.1	34079174	34076098	1.6996
		block13.f.ori	grape_1	PAC:17829673	8922975	8933413	columbine_03	Aqcoe3G299000.1.v3.1	34099441	34105442	62.7328
		block13.f.ori	grape_1	PAC:17829670	8958843	8961606	columbine_03	Aqcoe3G299400.1.v3.1	34136496	34139280	1.5385
		block13.f.ori	grape_1	PAC:17829665	9038904	9035382	columbine_03	Aqcoe3G299500.1.v3.1	34150379	34146953	71.6708
		block13.f.ori	grape_1	PAC:17829663	9085728	9084282	columbine_03	Aqcoe3G300900.1.v3.1	34239999	34238316	1.01
		block14.f.ori	grape_1	PAC:17822386	15443313	15464249	columbine_03	Aqcoe3G067900.1.v3.1	4293190	4300040	1.738
		block14.f.ori	grape_1	PAC:17822391	15655856	15657742	columbine_03	Aqcoe3G068200.1.v3.1	4322827	4324755	3.4531
		block14.f.ori	grape_1	PAC:17822392	15666416	15664771	columbine_03	Aqcoe3G069000.1.v3.1	4370766	4369160	1.9783
		block14.f.ori	grape_1	PAC:17822402	15895475	15897568	columbine_03	Aqcoe3G070200.1.v3.1	4416668	4418333	1.3605
		block14.f.ori	grape_1	PAC:17822404	15906204	15903199	columbine_03	Aqcoe3G070300.1.v3.1	4422368	4419235	1.4804
		block14.f.ori	grape_1	PAC:17822405	15925062	15931152	columbine_03	Aqcoe3G070700.1.v3.1	4431620	4434490	1.93
		block14.f.ori	grape_1	PAC:17822410	16268751	16211717	columbine_03	Aqcoe3G071300.1.v3.1	4467376	4454543	69.8511
		block14.f.ori	grape_1	PAC:17822414	16384545	16390533	columbine_03	Aqcoe3G072100.1.v3.1	4545169	4549559	1.1914
		block14.f.ori	grape_1	PAC:17822429	16743243	16741104	columbine_03	Aqcoe3G072900.1.v3.1	4595604	4597067	67.9278
		block15.f.ori	grape_1	PAC:17824972	7502178	7494201	columbine_03	Aqcoe3G280100.1.v3.1	32562835	32560867	1.3191
		block15.f.ori	grape_1	PAC:17824965	7562329	7552415	columbine_03	Aqcoe3G280300.1.v3.1	32616556	32606499	1.8134
		block15.f.ori	grape_1	PAC:17824964	7576693	7573192	columbine_03	Aqcoe3G280600.1.v3.1	32640282	32636198	1.1936
		block15.f.ori	grape_1	PAC:17824962	7625230	7624424	columbine_03	Aqcoe3G281400.1.v3.1	32696486	32695368	24.5133
		block15.f.ori	grape_1	PAC:17824960	7651553	7654511	columbine_03	Aqcoe3G282800.1.v3.1	32804194	32808463	1.2032
		block15.f.ori	grape_1	PAC:17824956	7684030	7676013	columbine_03	Aqcoe3G282900.1.v3.1	32816866	32810635	25.8745
		block15.f.ori	grape_1	PAC:17824955	7691531	7692677	columbine_03	Aqcoe3G283200.1.v3.1	32829726	32830974	1.0913
		block15.f.ori	grape_1	PAC:17824954	7695412	7694578	columbine_03	Aqcoe3G283300.1.v3.1	32833400	32832923	2.8422
		block15.f.ori	grape_1	PAC:17824953	7701473	7699515	columbine_03	Aqcoe3G283400.1.v3.1	32836554	32834667	1.1
		block16.f.ori	grape_1	PAC:17822385	15409114	15387184	columbine_03	Aqcoe3G378400.1.v3.1	38972164	38963912	1.3451
		block16.f.ori	grape_1	PAC:17822391	15655856	15657742	columbine_03	Aqcoe3G378800.1.v3.1	38999036	39000946	72.0706
		block16.f.ori	grape_1	PAC:17822396	15722218	15727580	columbine_03	Aqcoe3G379200.1.v3.1	39018131	39025425	2.156
		block16.f.ori	grape_1	PAC:17822402	15895475	15897568	columbine_03	Aqcoe3G380400.1.v3.1	39081438	39078672	1.264
		block16.f.ori	grape_1	PAC:17822404	15906204	15903199	columbine_03	Aqcoe3G382100.1.v3.1	39173623	39170424	1.5186
		block16.f.ori	grape_1	PAC:17822405	15925062	15931152	columbine_03	Aqcoe3G382300.1.v3.1	39186487	39189908	1.9363
		block16.f.ori	grape_1	PAC:17822415	16444672	16444085	columbine_03	Aqcoe3G382800.1.v3.1	39255447	39255950	1.5461
		block16.f.ori	grape_1	PAC:17822429	16743243	16741104	columbine_03	Aqcoe3G383200.1.v3.1	39273542	39275014	64.4869
		block17.f.ori	grape_1	PAC:17823522	4717341	4721592	columbine_03	Aqcoe3G002900.1.v3.1	202114	205875	1.6083
		block17.f.ori	grape_1	PAC:17823509	4861820	4858818	columbine_03	Aqcoe3G003000.3.v3.1	210178	215657	1.5088
		block17.f.ori	grape_1	PAC:17823506	4897616	4894994	columbine_03	Aqcoe3G003900.1.v3.1	259074	260795	4.6988
		block17.f.ori	grape_1	PAC:17823504	4912742	4918288	columbine_03	Aqcoe3G004900.1.v3.1	310309	315370	1.4778
		block17.f.ori	grape_1	PAC:17823503	4920116	4919201	columbine_03	Aqcoe3G005000.1.v3.1	317360	316406	1.4926
		block17.f.ori	grape_1	PAC:17823501	4928289	4931446	columbine_03	Aqcoe3G005400.1.v3.1	327713	328735	2.4565
		block17.f.ori	grape_1	PAC:17823480	5287982	5284324	columbine_03	Aqcoe3G006800.1.v3.1	399535	402582	1.7284
		block17.f.ori	grape_1	PAC:17823459	5571749	5579852	columbine_03	Aqcoe3G007800.1.v3.1	484721	478681	1.2954
		block18.f.ori	grape_1	PAC:17822495	18697213	18696471	columbine_03	Aqcoe3G426100.1.v3.1	41610674	41610087	1.6
		block18.f.ori	grape_1	PAC:17822497	18764293	18753878	columbine_03	Aqcoe3G427000.1.v3.1	41647505	41641634	1.3025
		block18.f.ori	grape_1	PAC:17822499	18906768	18909678	columbine_03	Aqcoe3G427100.1.v3.1	41653143	41655677	1.8028
		block18.f.ori	grape_1	PAC:17822500	18955477	18986588	columbine_03	Aqcoe3G427400.1.v3.1	41670110	41675153	1.6778
		block18.f.ori	grape_1	PAC:17822502	19047780	19043004	columbine_03	Aqcoe3G427600.1.v3.1	41688558	41692029	1.65
		block18.f.ori	grape_1	PAC:17822504	19097142	19128698	columbine_03	Aqcoe3G427900.1.v3.1	41702771	41712288	1.386
		block18.f.ori	grape_1	PAC:17822505	19141980	19129886	columbine_03	Aqcoe3G428100.1.v3.1	41729526	41726656	1.2716
		block19.f.ori	grape_1	PAC:17823713	2508304	2516714	columbine_03	Aqcoe3G047400.1.v3.1	3014000	3020559	1.1396
		block19.f.ori	grape_1	PAC:17823711	2526012	2527795	columbine_03	Aqcoe3G047800.1.v3.1	3033789	3036952	36.5534
		block19.f.ori	grape_1	PAC:17823708	2544985	2542652	columbine_03	Aqcoe3G048200.1.v3.1	3050963	3048445	1.1602
		block19.f.ori	grape_1	PAC:17823706	2575738	2574244	columbine_03	Aqcoe3G048600.1.v3.1	3077424	3074937	7.6761
		block19.f.ori	grape_1	PAC:17823704	2618754	2632507	columbine_03	Aqcoe3G049000.2.v3.1	3094815	3101524	1.1125
		block19.f.ori	grape_1	PAC:17823703	2635975	2632996	columbine_03	Aqcoe3G049100.1.v3.1	3103563	3101887	1.9904
		block19.f.ori	grape_1	PAC:17823696	2719510	2718159	columbine_03	Aqcoe3G050200.1.v3.1	3162922	3161831	8.0364
		block19.f.ori	grape_1	PAC:17823695	2726787	2743295	columbine_03	Aqcoe3G050300.1.v3.1	3166605	3171332	2.2953
		block20.f.ori	grape_1	PAC:17824910	8197152	8201664	columbine_03	Aqcoe3G293300.1.v3.1	33671774	33674075	1.9281
		block20.f.ori	grape_1	PAC:17829692	8670276	8674878	columbine_03	Aqcoe3G293900.1.v3.1	33707050	33710893	2.8662
		block20.f.ori	grape_1	PAC:17829688	8704047	8710492	columbine_03	Aqcoe3G294000.1.v3.1	33712892	33719749	1.2774
		block20.f.ori	grape_1	PAC:17829686	8765725	8738934	columbine_03	Aqcoe3G294600.1.v3.1	33758423	33749798	12.3506
		block20.f.ori	grape_1	PAC:17829685	8776225	8786914	columbine_03	Aqcoe3G294800.1.v3.1	33779476	33786331	1.5597
		block20.f.ori	grape_1	PAC:17829684	8807169	8788501	columbine_03	Aqcoe3G295100.1.v3.1	33827351	33811860	1.8744
		block21.f.ori	grape_1	PAC:17822539	19566166	19568737	columbine_03	Aqcoe3G187500.1.v3.1	19614894	19617059	5.3429
		block21.f.ori	grape_1	PAC:17822552	19678713	19670873	columbine_03	Aqcoe3G189000.1.v3.1	19767384	19775939	1.3022
		block21.f.ori	grape_1	PAC:17822563	19768992	19771314	columbine_03	Aqcoe3G189900.1.v3.1	19847261	19851410	2.327
		block21.f.ori	grape_1	PAC:17822566	19816465	19802437	columbine_03	Aqcoe3G191000.1.v3.1	20027727	20021817	0.9175
		block21.f.ori	grape_1	PAC:17822569	19850913	19856544	columbine_03	Aqcoe3G191400.1.v3.1	20056305	20061379	1.5598
		block21.f.ori	grape_1	PAC:17822578	19929463	19925703	columbine_03	Aqcoe3G192700.1.v3.1	20194465	20188201	1.4788
		block21.f.ori	grape_1	PAC:17822590	20078660	20081268	columbine_03	Aqcoe3G193300.1.v3.1	20260329	20263127	1.3372
		block22.f.ori	grape_1	PAC:17822431	16879668	16893825	columbine_03	Aqcoe3G436400.1.v3.1	42240220	42236995	1.573
		block22.f.ori	grape_1	PAC:17822432	16894974	16897023	columbine_03	Aqcoe3G436700.1.v3.1	42251255	42253429	3.0243
		block22.f.ori	grape_1	PAC:17822435	16938407	16927680	columbine_03	Aqcoe3G436800.1.v3.1	42255970	42258524	2.4883
		block22.f.ori	grape_1	PAC:17822447	17470659	17455712	columbine_03	Aqcoe3G436900.1.v3.1	42265294	42259470	1.4285
		block22.f.ori	grape_1	PAC:17822448	17503356	17552434	columbine_03	Aqcoe3G437000.1.v3.1	42267760	42277483	1.2023
		block22.f.ori	grape_1	PAC:17822449	17575405	17554522	columbine_03	Aqcoe3G437100.1.v3.1	42283774	42279743	1.4788
		block23.f.ori	grape_1	PAC:17823907	579203	573751	columbine_03	Aqcoe3G359000.1.v3.1	37700200	37696107	1.1877
		block23.f.ori	grape_1	PAC:17823906	586973	588903	columbine_03	Aqcoe3G359400.1.v3.1	37714235	37716984	67.7343
		block23.f.ori	grape_1	PAC:17823904	595389	593761	columbine_03	Aqcoe3G359900.1.v3.1	37734774	37732187	3.0388
		block23.f.ori	grape_1	PAC:17823899	654363	649077	columbine_03	Aqcoe3G360000.1.v3.1	37737329	37743574	1.212
		block23.f.ori	grape_1	PAC:17823898	656681	666715	columbine_03	Aqcoe3G361400.1.v3.1	37853366	37858073	1.228
		block23.f.ori	grape_1	PAC:17823897	679204	668068	columbine_03	Aqcoe3G361900.1.v3.1	37896179	37892573	1.6492
		block24.f.ori	grape_1	PAC:17823946	261547	259039	columbine_03	Aqcoe3G367000.1.v3.1	38222210	38219111	0.8847
		block24.f.ori	grape_1	PAC:17823938	316365	312775	columbine_03	Aqcoe3G367200.1.v3.1	38241555	38236728	1.3448
		block24.f.ori	grape_1	PAC:17823935	373752	342802	columbine_03	Aqcoe3G367700.1.v3.1	38271709	38260006	1.4751
		block24.f.ori	grape_1	PAC:17823933	382921	381267	columbine_03	Aqcoe3G367800.1.v3.1	38277667	38275709	2.7046
		block24.f.ori	grape_1	PAC:17823932	394070	391167	columbine_03	Aqcoe3G369200.1.v3.1	38371401	38370476	1.5438
		block24.f.ori	grape_1	PAC:17823931	397554	400531	columbine_03	Aqcoe3G369300.1.v3.1	38379560	38374693	1.7031
		block25.f.ori	grape_1	PAC:17829645	9381769	9382394	columbine_03	Aqcoe3G106900.1.v3.1	7196768	7195996	2.245
		block25.f.ori	grape_1	PAC:17829643	9423702	9410542	columbine_03	Aqcoe3G107000.1.v3.1	7205998	7197865	1.8964
		block25.f.ori	grape_1	PAC:17829636	9503596	9505790	columbine_03	Aqcoe3G107700.1.v3.1	7251267	7253674	1.6611
		block25.f.ori	grape_1	PAC:17829635	9510816	9518104	columbine_03	Aqcoe3G109100.1.v3.1	7337857	7345790	36.8447
		block25.f.ori	grape_1	PAC:17829634	9519444	9518439	columbine_03	Aqcoe3G109200.1.v3.1	7346981	7346085	4.0395
		block25.f.ori	grape_1	PAC:17829633	9530158	9525636	columbine_03	Aqcoe3G109300.1.v3.1	7359054	7353476	1.2663
		block26.f.ori	grape_1	PAC:17829639	9477097	9458022	columbine_03	Aqcoe3G304200.1.v3.1	34465284	34474430	1.4978
		block26.f.ori	grape_1	PAC:17829635	9510816	9518104	columbine_03	Aqcoe3G304700.1.v3.1	34487409	34483519	8.9487
		block26.f.ori	grape_1	PAC:17829629	9688039	9674651	columbine_03	Aqcoe3G305900.1.v3.1	34558939	34555194	2.0116
		block26.f.ori	grape_1	PAC:17829628	9711377	9698364	columbine_03	Aqcoe3G306300.1.v3.1	34583903	34578284	1.3096
		block26.f.ori	grape_1	PAC:17829627	9725394	9724651	columbine_03	Aqcoe3G306600.1.v3.1	34621319	34615155	2.0712
		block26.f.ori	grape_1	PAC:17829624	9786128	9773214	columbine_03	Aqcoe3G307200.1.v3.1	34677742	34676498	67.6416
		block27.f.ori	grape_1	PAC:17822464	17966964	17965019	columbine_03	Aqcoe3G430100.1.v3.1	41835390	41833972	1.5195
		block27.f.ori	grape_1	PAC:17822467	18020938	18012480	columbine_03	Aqcoe3G430600.1.v3.1	41856278	41860162	2.0956
		block27.f.ori	grape_1	PAC:17822471	18139965	18126343	columbine_03	Aqcoe3G431000.1.v3.1	41882419	41886718	1.251
		block27.f.ori	grape_1	PAC:17822472	18163565	18172700	columbine_03	Aqcoe3G431100.1.v3.1	41893889	41898361	1.5418
		block27.f.ori	grape_1	PAC:17822473	18179613	18182581	columbine_03	Aqcoe3G432000.1.v3.1	41936658	41939911	73.8986
		block27.f.ori	grape_1	PAC:17822474	18206572	18208242	columbine_03	Aqcoe3G432500.1.v3.1	41958773	41957327	88.6872
		block28.f.ori	grape_1	PAC:17823567	4095595	4102924	columbine_03	Aqcoe3G019300.1.v3.1	1204406	1210526	1.6113
		block28.f.ori	grape_1	PAC:17823566	4112717	4104882	columbine_03	Aqcoe3G019400.1.v3.1	1216722	1211346	1.7439
		block28.f.ori	grape_1	PAC:17823565	4113940	4115705	columbine_03	Aqcoe3G019500.1.v3.1	1217493	1218872	2.4148
		block28.f.ori	grape_1	PAC:17823564	4117247	4124411	columbine_03	Aqcoe3G019600.1.v3.1	1225162	1219752	1.5924
		block28.f.ori	grape_1	PAC:17823560	4161365	4154897	columbine_03	Aqcoe3G020000.1.v3.1	1251201	1254274	2.2691
		block29.f.ori	grape_1	PAC:17823469	5401602	5391143	columbine_03	Aqcoe3G008900.1.v3.1	559333	562416	1.288
		block29.f.ori	grape_1	PAC:17823468	5403604	5412076	columbine_03	Aqcoe3G009500.1.v3.1	613390	616095	1.4733
		block29.f.ori	grape_1	PAC:17823467	5433793	5414748	columbine_03	Aqcoe3G009600.1.v3.1	617383	626985	1.2293
		block29.f.ori	grape_1	PAC:17823463	5477593	5485134	columbine_03	Aqcoe3G009900.3.v3.1	640364	644915	2.0819
		block29.f.ori	grape_1	PAC:17823462	5492683	5487172	columbine_03	Aqcoe3G010000.1.v3.1	647034	644965	63.6623
		block30.f.ori	grape_1	PAC:17823945	268798	263082	columbine_03	Aqcoe3G063100.1.v3.1	3902386	3898710	1.383
		block30.f.ori	grape_1	PAC:17823936	341533	339458	columbine_03	Aqcoe3G063700.1.v3.1	3950255	3946641	1.9477
		block30.f.ori	grape_1	PAC:17823930	418459	400853	columbine_03	Aqcoe3G063900.1.v3.1	3967848	3959768	1.4269
		block30.f.ori	grape_1	PAC:17823929	421584	428372	columbine_03	Aqcoe3G064600.1.v3.1	4026062	4032984	5.9868
		block30.f.ori	grape_1	PAC:17823909	566600	563636	columbine_03	Aqcoe3G064800.1.v3.1	4048874	4050838	1.2151
		block31.f.ori	grape_1	PAC:17823927	434060	439421	columbine_03	Aqcoe3G370300.1.v3.1	38454449	38457803	72.2922
		block31.f.ori	grape_1	PAC:17823926	445496	443197	columbine_03	Aqcoe3G370800.1.v3.1	38490006	38486662	9.069
		block31.f.ori	grape_1	PAC:17823925	451702	448552	columbine_03	Aqcoe3G371000.2.v3.1	38501296	38498745	2.2467
		block31.f.ori	grape_1	PAC:17823924	454965	457824	columbine_03	Aqcoe3G371400.1.v3.1	38533312	38536310	1.1855
		block31.f.ori	grape_1	PAC:17823921	481438	475801	columbine_03	Aqcoe3G371900.1.v3.1	38568755	38567423	2.1244
		block32.f.ori	grape_1	PAC:17823423	6019350	6023715	columbine_03	Aqcoe3G418900.1.v3.1	41277963	41283837	79.7879
		block32.f.ori	grape_1	PAC:17823421	6029565	6028424	columbine_03	Aqcoe3G419100.1.v3.1	41294804	41293843	1.9493
		block32.f.ori	grape_1	PAC:17823417	6068804	6075823	columbine_03	Aqcoe3G419600.1.v3.1	41318520	41313954	1.6191
		block32.f.ori	grape_1	PAC:17823416	6076572	6083186	columbine_03	Aqcoe3G420100.1.v3.1	41332075	41336435	1.5592
		block32.f.ori	grape_1	PAC:17823415	6085950	6083614	columbine_03	Aqcoe3G420200.1.v3.1	41337951	41334854	1.4883
		block33.f.ori	grape_1	PAC:17823913	529830	543820	columbine_03	Aqcoe3G363900.1.v3.1	37977558	37981864	1.9001
		block33.f.ori	grape_1	PAC:17823911	555817	550648	columbine_03	Aqcoe3G364000.1.v3.1	37988424	37983848	1.3523
		block33.f.ori	grape_1	PAC:17823909	566600	563636	columbine_03	Aqcoe3G364200.1.v3.1	38007867	38005196	1.3771
		block33.f.ori	grape_1	PAC:17823893	706792	701419	columbine_03	Aqcoe3G364300.1.v3.1	38014939	38010177	12.2047
		block33.f.ori	grape_1	PAC:17823879	785438	792711	columbine_03	Aqcoe3G364500.1.v3.1	38025866	38027932	74.1894
		block34.r.ori	grape_1	PAC:17823708	2544985	2542652	columbine_03	Aqcoe3G048200.1.v3.1	3050963	3048445	1.1602
		block34.r.ori	grape_1	PAC:17823694	2751643	2752719	columbine_03	Aqcoe3G047000.1.v3.1	2985950	2984838	14.2449
		block34.r.ori	grape_1	PAC:17823692	2766597	2767442	columbine_03	Aqcoe3G046800.1.v3.1	2974390	2973245	36.9764
		block34.r.ori	grape_1	PAC:17823691	2771827	2770673	columbine_03	Aqcoe3G046600.1.v3.1	2967314	2968538	2.0174
		block34.r.ori	grape_1	PAC:17823690	2781664	2783311	columbine_03	Aqcoe3G045700.1.v3.1	2919043	2921953	2.4719
		block34.r.ori	grape_1	PAC:17823687	2807025	2878201	columbine_03	Aqcoe3G045000.1.v3.1	2890171	2877366	1.1339
		block34.r.ori	grape_1	PAC:17823686	2879380	2882031	columbine_03	Aqcoe3G044900.1.v3.1	2876083	2873561	1.4102
		block34.r.ori	grape_1	PAC:17823685	2886763	2897640	columbine_03	Aqcoe3G044700.1.v3.1	2868318	2866488	1.5731
		block34.r.ori	grape_1	PAC:17823684	2906208	2899462	columbine_03	Aqcoe3G044600.1.v3.1	2861890	2865452	1.4014
		block34.r.ori	grape_1	PAC:17823683	2921237	2927383	columbine_03	Aqcoe3G044500.1.v3.1	2858872	2857439	11.9134
		block34.r.ori	grape_1	PAC:17823678	2954243	2955469	columbine_03	Aqcoe3G043400.1.v3.1	2764429	2763123	65.5508
		block34.r.ori	grape_1	PAC:17823677	2958067	2959131	columbine_03	Aqcoe3G043200.1.v3.1	2740708	2741745	3.0439
		block34.r.ori	grape_1	PAC:17823676	2980178	2968052	columbine_03	Aqcoe3G043100.2.v3.1	2714698	2720294	0.9904
		block34.r.ori	grape_1	PAC:17823675	2996364	2981684	columbine_03	Aqcoe3G043000.1.v3.1	2709428	2711975	1.9508
		block34.r.ori	grape_1	PAC:17823674	3007049	3007411	columbine_03	Aqcoe3G042900.1.v3.1	2708092	2707174	93.8748
		block34.r.ori	grape_1	PAC:17823673	3011348	3008167	columbine_03	Aqcoe3G042600.1.v3.1	2699003	2701612	1.7749
		block34.r.ori	grape_1	PAC:17823672	3011659	3013664	columbine_03	Aqcoe3G042500.1.v3.1	2697625	2695468	1.8488
		block34.r.ori	grape_1	PAC:17823671	3016204	3014420	columbine_03	Aqcoe3G042300.1.v3.1	2686666	2688508	2.0378
		block34.r.ori	grape_1	PAC:17823669	3040233	3030905	columbine_03	Aqcoe3G041900.1.v3.1	2657516	2664140	4.299
		block34.r.ori	grape_1	PAC:17823664	3062262	3065175	columbine_03	Aqcoe3G041300.1.v3.1	2635540	2632076	1.0459
		block34.r.ori	grape_1	PAC:17823663	3080331	3066338	columbine_03	Aqcoe3G041100.1.v3.1	2625514	2628172	1.9672
		block34.r.ori	grape_1	PAC:17823662	3092651	3084529	columbine_03	Aqcoe3G041000.1.v3.1	2617918	2624416	1.1996
		block34.r.ori	grape_1	PAC:17823661	3101924	3100945	columbine_03	Aqcoe3G040900.1.v3.1	2614438	2614980	6.2453
		block34.r.ori	grape_1	PAC:17823657	3143018	3144306	columbine_03	Aqcoe3G040500.1.v3.1	2581628	2580630	5.6796
		block34.r.ori	grape_1	PAC:17823656	3149140	3147480	columbine_03	Aqcoe3G040200.1.v3.1	2561064	2563252	1.2603
		block34.r.ori	grape_1	PAC:17823655	3167525	3170831	columbine_03	Aqcoe3G039900.1.v3.1	2547544	2546054	66.6394
		block34.r.ori	grape_1	PAC:17823653	3181508	3180259	columbine_03	Aqcoe3G039700.1.v3.1	2529192	2530774	1.3218
		block34.r.ori	grape_1	PAC:17823652	3190849	3192646	columbine_03	Aqcoe3G039600.1.v3.1	2524160	2522265	3.7828
		block34.r.ori	grape_1	PAC:17823650	3211373	3210000	columbine_03	Aqcoe3G039200.1.v3.1	2500349	2501325	7.0815
		block34.r.ori	grape_1	PAC:17823649	3227660	3223379	columbine_03	Aqcoe3G039000.1.v3.1	2482593	2485534	1.5453
		block34.r.ori	grape_1	PAC:17823647	3236771	3235823	columbine_03	Aqcoe3G038600.1.v3.1	2466820	2467666	1.6554
		block34.r.ori	grape_1	PAC:17823646	3249635	3247071	columbine_03	Aqcoe3G038500.1.v3.1	2458808	2462529	1.2713
		block34.r.ori	grape_1	PAC:17823645	3252820	3255454	columbine_03	Aqcoe3G037600.1.v3.1	2427413	2425608	1.2701
		block34.r.ori	grape_1	PAC:17823644	3269997	3265823	columbine_03	Aqcoe3G036600.1.v3.1	2348438	2345980	1.3694
		block34.r.ori	grape_1	PAC:17823643	3277948	3271259	columbine_03	Aqcoe3G036400.1.v3.1	2337515	2341031	1.4258
		block34.r.ori	grape_1	PAC:17823641	3309093	3310127	columbine_03	Aqcoe3G036000.1.v3.1	2316707	2315796	6.3666
		block34.r.ori	grape_1	PAC:17823640	3330031	3332089	columbine_03	Aqcoe3G035300.1.v3.1	2260148	2257790	1.6239
		block34.r.ori	grape_1	PAC:17823636	3357976	3356660	columbine_03	Aqcoe3G035200.1.v3.1	2255491	2257305	1.4144
		block34.r.ori	grape_1	PAC:17823634	3370197	3368825	columbine_03	Aqcoe3G034800.1.v3.1	2235685	2237170	2.027
		block34.r.ori	grape_1	PAC:17823633	3375071	3376413	columbine_03	Aqcoe3G034600.1.v3.1	2220250	2219110	1.1022
		block34.r.ori	grape_1	PAC:17823632	3395733	3380069	columbine_03	Aqcoe3G034500.1.v3.1	2206416	2214983	1.434
		block34.r.ori	grape_1	PAC:17823631	3407109	3396142	columbine_03	Aqcoe3G034100.1.v3.1	2178741	2182093	1.4741
		block34.r.ori	grape_1	PAC:17823630	3417751	3407452	columbine_03	Aqcoe3G032700.1.v3.1	2087425	2088465	70.5075
		block35.r.ori	grape_1	PAC:17823629	3423477	3422695	columbine_03	Aqcoe3G031300.1.v3.1	1967900	1968679	3.4621
		block35.r.ori	grape_1	PAC:17823628	3441168	3429870	columbine_03	Aqcoe3G031000.1.v3.1	1946159	1949447	0.9918
		block35.r.ori	grape_1	PAC:17823625	3466456	3451208	columbine_03	Aqcoe3G030900.1.v3.1	1931391	1938313	1.1833
		block35.r.ori	grape_1	PAC:17823623	3485792	3512371	columbine_03	Aqcoe3G029900.1.v3.1	1840597	1834365	1.1586
		block35.r.ori	grape_1	PAC:17823620	3520168	3521895	columbine_03	Aqcoe3G029700.2.v3.1	1824456	1820638	1.6561
		block35.r.ori	grape_1	PAC:17823617	3533500	3547664	columbine_03	Aqcoe3G029100.1.v3.1	1801955	1798373	1.5286
		block35.r.ori	grape_1	PAC:17823615	3568601	3565291	columbine_03	Aqcoe3G027600.1.v3.1	1683506	1690779	76.1981
		block35.r.ori	grape_1	PAC:17823613	3609449	3595152	columbine_03	Aqcoe3G026900.1.v3.1	1651568	1658986	2.4287
		block35.r.ori	grape_1	PAC:17823611	3659035	3664804	columbine_03	Aqcoe3G026500.1.v3.1	1641316	1637509	1.5029
		block35.r.ori	grape_1	PAC:17823610	3670737	3668907	columbine_03	Aqcoe3G026300.1.v3.1	1626124	1628005	2.4133
		block35.r.ori	grape_1	PAC:17823609	3675583	3676634	columbine_03	Aqcoe3G026100.1.v3.1	1618436	1616246	2.4332
		block35.r.ori	grape_1	PAC:17823608	3678832	3683463	columbine_03	Aqcoe3G025100.1.v3.1	1564937	1563807	1.3426
		block35.r.ori	grape_1	PAC:17823606	3716262	3718522	columbine_03	Aqcoe3G024800.1.v3.1	1539195	1536940	1.411
		block35.r.ori	grape_1	PAC:17823605	3721588	3720067	columbine_03	Aqcoe3G024700.1.v3.1	1535147	1534048	1.8995
		block35.r.ori	grape_1	PAC:17823604	3728234	3729975	columbine_03	Aqcoe3G024500.1.v3.1	1529788	1525965	1.6013
		block35.r.ori	grape_1	PAC:17823601	3758729	3758392	columbine_03	Aqcoe3G024300.1.v3.1	1519661	1521952	1.85
		block35.r.ori	grape_1	PAC:17823597	3786769	3798441	columbine_03	Aqcoe3G024100.1.v3.1	1508739	1504631	2.0152
		block35.r.ori	grape_1	PAC:17823594	3829462	3833488	columbine_03	Aqcoe3G023600.1.v3.1	1480790	1474497	1.4248
		block35.r.ori	grape_1	PAC:17823592	3838391	3843025	columbine_03	Aqcoe3G023500.1.v3.1	1473195	1469471	2.2557
		block35.r.ori	grape_1	PAC:17823589	3858749	3861770	columbine_03	Aqcoe3G023400.1.v3.1	1465747	1467398	5.4704
		block35.r.ori	grape_1	PAC:17823585	3907393	3891703	columbine_03	Aqcoe3G022700.1.v3.1	1423796	1437796	1.6374
		block35.r.ori	grape_1	PAC:17823583	3915641	3909357	columbine_03	Aqcoe3G022500.1.v3.1	1410191	1417689	1.5494
		block35.r.ori	grape_1	PAC:17823582	3939423	3943590	columbine_03	Aqcoe3G022000.1.v3.1	1387975	1391450	1.086
		block35.r.ori	grape_1	PAC:17823581	3945557	3975831	columbine_03	Aqcoe3G021300.1.v3.1	1325276	1313273	1.3757
		block35.r.ori	grape_1	PAC:17823569	4085149	4090276	columbine_03	Aqcoe3G021000.1.v3.1	1292626	1295768	1.6993
		block35.r.ori	grape_1	PAC:17823563	4133119	4137298	columbine_03	Aqcoe3G020600.1.v3.1	1274547	1271857	1.734
		block35.r.ori	grape_1	PAC:17823562	4147431	4138810	columbine_03	Aqcoe3G020400.2.v3.1	1263481	1270570	1.4056
		block35.r.ori	grape_1	PAC:17823560	4161365	4154897	columbine_03	Aqcoe3G020000.1.v3.1	1251201	1254274	2.2691
		block35.r.ori	grape_1	PAC:17823557	4209296	4214317	columbine_03	Aqcoe3G018700.1.v3.1	1173690	1176421	2.3994
		block35.r.ori	grape_1	PAC:17823549	4330134	4331211	columbine_03	Aqcoe3G017900.1.v3.1	1139960	1141188	5.097
		block35.r.ori	grape_1	PAC:17823542	4454333	4447965	columbine_03	Aqcoe3G017200.1.v3.1	1098332	1091500	2.9881
		block35.r.ori	grape_1	PAC:17823541	4477224	4475564	columbine_03	Aqcoe3G016800.1.v3.1	1058723	1062163	1.4085
		block35.r.ori	grape_1	PAC:17823539	4491203	4488301	columbine_03	Aqcoe3G016600.1.v3.1	1049286	1050824	1.7704
		block35.r.ori	grape_1	PAC:17823538	4544155	4494130	columbine_03	Aqcoe3G016300.1.v3.1	1027187	1016080	1.2463
		block36.r.ori	grape_1	PAC:17829626	9735175	9730997	columbine_03	Aqcoe3G104700.1.v3.1	7062508	7054723	1.9092
		block36.r.ori	grape_1	PAC:17829623	9818249	9806659	columbine_03	Aqcoe3G104100.1.v3.1	7027187	7031691	1.2464
		block36.r.ori	grape_1	PAC:17829622	9866945	9834379	columbine_03	Aqcoe3G103900.1.v3.1	6994762	7000573	1.2438
		block36.r.ori	grape_1	PAC:17829615	9924435	9913656	columbine_03	Aqcoe3G103300.1.v3.1	6963647	6966997	1.1862
		block36.r.ori	grape_1	PAC:17829613	9961915	9948466	columbine_03	Aqcoe3G103000.1.v3.1	6926227	6938874	1.5702
		block36.r.ori	grape_1	PAC:17829612	9978811	9983035	columbine_03	Aqcoe3G102800.1.v3.1	6906583	6902889	2.456
		block36.r.ori	grape_1	PAC:17829611	9995025	9997121	columbine_03	Aqcoe3G102300.1.v3.1	6868990	6867155	2.9815
		block36.r.ori	grape_1	PAC:17829609	10009915	10010976	columbine_03	Aqcoe3G101900.1.v3.1	6837453	6836615	4.2328
		block36.r.ori	grape_1	PAC:17829608	10044523	10046730	columbine_03	Aqcoe3G101800.1.v3.1	6831573	6829684	69.0238
		block36.r.ori	grape_1	PAC:17829606	10075187	10068084	columbine_03	Aqcoe3G101200.1.v3.1	6766419	6771116	1.7395
		block36.r.ori	grape_1	PAC:17829605	10080153	10078586	columbine_03	Aqcoe3G101100.1.v3.1	6752191	6753142	2.294
		block36.r.ori	grape_1	PAC:17829604	10087419	10090406	columbine_03	Aqcoe3G101000.1.v3.1	6750214	6745102	72.9281
		block36.r.ori	grape_1	PAC:17829599	10175956	10178499	columbine_03	Aqcoe3G100400.1.v3.1	6699051	6693128	5.4739
		block36.r.ori	grape_1	PAC:17829598	10190018	10197710	columbine_03	Aqcoe3G100300.1.v3.1	6691426	6687533	1.6626
		block36.r.ori	grape_1	PAC:17829596	10216764	10214817	columbine_03	Aqcoe3G099400.1.v3.1	6638502	6640159	5.0896
		block36.r.ori	grape_1	PAC:17829593	10253870	10257755	columbine_03	Aqcoe3G099300.1.v3.1	6634661	6631035	1.4223
		block36.r.ori	grape_1	PAC:17829587	10289167	10284236	columbine_03	Aqcoe3G098900.1.v3.1	6606543	6611991	1.5761
		block36.r.ori	grape_1	PAC:17829581	10395532	10394718	columbine_03	Aqcoe3G098000.1.v3.1	6538214	6540163	67.0821
		block36.r.ori	grape_1	PAC:17829580	10398353	10407330	columbine_03	Aqcoe3G097900.1.v3.1	6532329	6527937	8.5208
		block37.r.ori	grape_1	PAC:17829565	10770041	10781195	columbine_03	Aqcoe3G091700.1.v3.1	5988418	5982799	1.3029
		block37.r.ori	grape_1	PAC:17829563	10805860	10813441	columbine_03	Aqcoe3G091400.1.v3.1	5969203	5967175	4.6374
		block37.r.ori	grape_1	PAC:17829562	10818957	10815549	columbine_03	Aqcoe3G091300.1.v3.1	5962780	5965650	2.385
		block37.r.ori	grape_1	PAC:17829560	10843187	10844887	columbine_03	Aqcoe3G090100.1.v3.1	5800721	5798923	3.0752
		block37.r.ori	grape_1	PAC:17829558	10861942	10860182	columbine_03	Aqcoe3G089900.1.v3.1	5785795	5787800	1.4916
		block37.r.ori	grape_1	PAC:17829557	10880182	10863770	columbine_03	Aqcoe3G089400.1.v3.1	5757301	5759908	2.1018
		block37.r.ori	grape_1	PAC:17829554	10977297	10982423	columbine_03	Aqcoe3G088200.1.v3.1	5696756	5693952	1.9237
		block37.r.ori	grape_1	PAC:17829552	10989206	10987353	columbine_03	Aqcoe3G088100.1.v3.1	5688922	5690799	1.6272
		block37.r.ori	grape_1	PAC:17829549	11016961	11014072	columbine_03	Aqcoe3G087200.1.v3.1	5592000	5595371	1.6769
		block37.r.ori	grape_1	PAC:17829548	11028943	11033468	columbine_03	Aqcoe3G086900.1.v3.1	5578994	5573264	1.9467
		block37.r.ori	grape_1	PAC:17829544	11184010	11186116	columbine_03	Aqcoe3G086500.1.v3.1	5552003	5550061	2.0365
		block37.r.ori	grape_1	PAC:17829540	11239025	11234702	columbine_03	Aqcoe3G086100.1.v3.1	5526043	5528931	1.0694
		block37.r.ori	grape_1	PAC:17829536	11306764	11305229	columbine_03	Aqcoe3G085900.1.v3.1	5522959	5524395	1.0999
		block37.r.ori	grape_1	PAC:17829535	11322437	11312964	columbine_03	Aqcoe3G085600.1.v3.1	5505673	5512950	1.1555
		block37.r.ori	grape_1	PAC:17829534	11332072	11323966	columbine_03	Aqcoe3G085400.1.v3.1	5500269	5502229	1.7207
		block37.r.ori	grape_1	PAC:17829532	11410189	11409616	columbine_03	Aqcoe3G085300.1.v3.1	5478836	5479642	1.5026
		block37.r.ori	grape_1	PAC:17829529	11465791	11467416	columbine_03	Aqcoe3G084700.1.v3.1	5415672	5413717	1.8116
		block37.r.ori	grape_1	PAC:17829522	11601671	11600259	columbine_03	Aqcoe3G083500.1.v3.1	5318110	5320237	1.3433
		block38.r.ori	grape_1	PAC:17824961	7635442	7629740	columbine_03	Aqcoe3G126400.1.v3.1	8966344	8970929	0.8974
		block38.r.ori	grape_1	PAC:17824956	7684030	7676013	columbine_03	Aqcoe3G126200.1.v3.1	8958180	8962468	1.7453
		block38.r.ori	grape_1	PAC:17824954	7695412	7694578	columbine_03	Aqcoe3G125700.1.v3.1	8941660	8942337	1.3827
		block38.r.ori	grape_1	PAC:17824952	7709619	7712767	columbine_03	Aqcoe3G125600.1.v3.1	8930431	8925570	1.5089
		block38.r.ori	grape_1	PAC:17824951	7718149	7713572	columbine_03	Aqcoe3G125500.1.v3.1	8912044	8916780	1.4412
		block38.r.ori	grape_1	PAC:17824949	7724620	7736183	columbine_03	Aqcoe3G124200.1.v3.1	8774544	8770715	71.467
		block38.r.ori	grape_1	PAC:17824944	7791488	7798568	columbine_03	Aqcoe3G124000.1.v3.1	8754597	8748997	1.4358
		block38.r.ori	grape_1	PAC:17824942	7835987	7837297	columbine_03	Aqcoe3G123800.1.v3.1	8734666	8732830	1.3892
		block38.r.ori	grape_1	PAC:17824927	7987554	7987940	columbine_03	Aqcoe3G122900.1.v3.1	8648476	8646048	69.618
		block38.r.ori	grape_1	PAC:17824924	8007646	8004150	columbine_03	Aqcoe3G122700.1.v3.1	8634136	8638913	1.8772
		block38.r.ori	grape_1	PAC:17824923	8010591	8012111	columbine_03	Aqcoe3G122600.1.v3.1	8629661	8627585	2.6671
		block38.r.ori	grape_1	PAC:17824922	8021117	8012586	columbine_03	Aqcoe3G122300.1.v3.1	8602718	8610273	27.1684
		block38.r.ori	grape_1	PAC:17824921	8038012	8036641	columbine_03	Aqcoe3G122100.1.v3.1	8591974	8591174	72.2836
		block38.r.ori	grape_1	PAC:17824919	8065297	8071016	columbine_03	Aqcoe3G122000.3.v3.1	8587416	8581523	1.4548
		block38.r.ori	grape_1	PAC:17824918	8080711	8079833	columbine_03	Aqcoe3G121900.1.v3.1	8565918	8567486	2.3601
		block39.r.ori	grape_1	PAC:17829646	9369279	9379357	columbine_03	Aqcoe3G305700.1.v3.1	34544548	34531125	1.2889
		block39.r.ori	grape_1	PAC:17829645	9381769	9382394	columbine_03	Aqcoe3G305500.1.v3.1	34526299	34527319	2.235
		block39.r.ori	grape_1	PAC:17829644	9395440	9397294	columbine_03	Aqcoe3G305300.1.v3.1	34516992	34515520	1.7257
		block39.r.ori	grape_1	PAC:17829642	9424059	9437419	columbine_03	Aqcoe3G304800.1.v3.1	34494909	34487978	1.6378
		block39.r.ori	grape_1	PAC:17829640	9455898	9454040	columbine_03	Aqcoe3G304600.1.v3.1	34480004	34482394	2.3024
		block39.r.ori	grape_1	PAC:17829639	9477097	9458022	columbine_03	Aqcoe3G304200.1.v3.1	34465284	34474430	1.4978
		block39.r.ori	grape_1	PAC:17829637	9494585	9478755	columbine_03	Aqcoe3G304100.1.v3.1	34459260	34464127	74.3603
		block39.r.ori	grape_1	PAC:17829636	9503596	9505790	columbine_03	Aqcoe3G304000.1.v3.1	34456210	34453915	1.77
		block39.r.ori	grape_1	PAC:17829634	9519444	9518439	columbine_03	Aqcoe3G303700.1.v3.1	34443990	34444884	1.343
		block39.r.ori	grape_1	PAC:17829633	9530158	9525636	columbine_03	Aqcoe3G303600.1.v3.1	34431197	34435802	1.3066
		block39.r.ori	grape_1	PAC:17829632	9555896	9543219	columbine_03	Aqcoe3G303400.1.v3.1	34419652	34422898	79.3998
		block39.r.ori	grape_1	PAC:17829630	9655841	9657254	columbine_03	Aqcoe3G303300.1.v3.1	34414894	34413439	2.0343
		block40.r.ori	grape_1	PAC:17824072	13679035	13673095	columbine_03	Aqcoe3G352100.1.v3.1	37285852	37281157	1.2433
		block40.r.ori	grape_1	PAC:17824076	13783130	13784495	columbine_03	Aqcoe3G351900.1.v3.1	37271765	37272844	2.706
		block40.r.ori	grape_1	PAC:17824079	13829611	13833472	columbine_03	Aqcoe3G351300.1.v3.1	37235550	37239120	1.4253
		block40.r.ori	grape_1	PAC:17824082	13887532	13910385	columbine_03	Aqcoe3G350500.1.v3.1	37182999	37179982	1.35
		block40.r.ori	grape_1	PAC:17818366	13949652	13973404	columbine_03	Aqcoe3G349700.1.v3.1	37124350	37120401	1.2801
		block40.r.ori	grape_1	PAC:17818367	13980170	13977001	columbine_03	Aqcoe3G349200.1.v3.1	37106605	37109810	2.771
		block40.r.ori	grape_1	PAC:17818368	13989100	14007086	columbine_03	Aqcoe3G349000.1.v3.1	37099487	37095717	1.3755
		block40.r.ori	grape_1	PAC:17818369	14010547	14007824	columbine_03	Aqcoe3G348900.1.v3.1	37091076	37094194	1.2924
		block40.r.ori	grape_1	PAC:17818374	14198851	14219965	columbine_03	Aqcoe3G348500.1.v3.1	37081115	37076519	1.6689
		block40.r.ori	grape_1	PAC:17818375	14246016	14249230	columbine_03	Aqcoe3G347400.1.v3.1	37033608	37031197	1.7928
		block40.r.ori	grape_1	PAC:17822376	15080270	15079156	columbine_03	Aqcoe3G346800.1.v3.1	36996276	36998448	74.8318
		block41.r.ori	grape_1	PAC:17829521	11611375	11610081	columbine_03	Aqcoe3G081500.1.v3.1	5100670	5101857	4.6297
		block41.r.ori	grape_1	PAC:17829519	11681008	11686909	columbine_03	Aqcoe3G081100.1.v3.1	5079110	5073251	1.4594
		block41.r.ori	grape_1	PAC:17829516	11757646	11766179	columbine_03	Aqcoe3G080500.1.v3.1	5047331	5042654	1.4525
		block41.r.ori	grape_1	PAC:17829513	11789858	11793565	columbine_03	Aqcoe3G080200.1.v3.1	5030841	5027050	1.3584
		block41.r.ori	grape_1	PAC:17829511	11817813	11816251	columbine_03	Aqcoe3G080100.1.v3.1	5022091	5023698	65.3155
		block41.r.ori	grape_1	PAC:17829510	11825213	11821587	columbine_03	Aqcoe3G079800.1.v3.1	4998566	5003001	1.1029
		block41.r.ori	grape_1	PAC:17829508	11873303	11874933	columbine_03	Aqcoe3G079400.1.v3.1	4955384	4954089	2.0465
		block41.r.ori	grape_1	PAC:17829504	11983195	11979140	columbine_03	Aqcoe3G079300.1.v3.1	4949512	4951772	1.2238
		block41.r.ori	grape_1	PAC:17829501	12038070	12042868	columbine_03	Aqcoe3G079200.1.v3.1	4946493	4946200	NA
		block41.r.ori	grape_1	PAC:17829497	12125592	12127646	columbine_03	Aqcoe3G078700.1.v3.1	4932195	4935161	3.3302
		block41.r.ori	grape_1	PAC:17829481	12440338	12438188	columbine_03	Aqcoe3G077800.1.v3.1	4883702	4881547	1.1965
		block42.r.ori	grape_1	PAC:17823431	5917506	5855245	columbine_03	Aqcoe3G409600.1.v3.1	40748934	40768132	1.3749
		block42.r.ori	grape_1	PAC:17823430	5922426	5931176	columbine_03	Aqcoe3G409500.1.v3.1	40744765	40742030	1.2635
		block42.r.ori	grape_1	PAC:17823429	5942086	5940758	columbine_03	Aqcoe3G409400.1.v3.1	40739278	40740597	2.2194
		block42.r.ori	grape_1	PAC:17823428	5952982	5948703	columbine_03	Aqcoe3G409300.1.v3.1	40732518	40736002	2.9628
		block42.r.ori	grape_1	PAC:17823426	5998366	5989944	columbine_03	Aqcoe3G409100.1.v3.1	40722254	40727575	1.161
		block42.r.ori	grape_1	PAC:17823425	6009188	6009928	columbine_03	Aqcoe3G408700.1.v3.1	40703607	40702828	59.9959
		block42.r.ori	grape_1	PAC:17823410	6130318	6135868	columbine_03	Aqcoe3G407400.1.v3.1	40653337	40649484	1.4208
		block42.r.ori	grape_1	PAC:17823409	6138551	6155621	columbine_03	Aqcoe3G407200.1.v3.1	40644503	40640254	1.5691
		block42.r.ori	grape_1	PAC:17823407	6168519	6169676	columbine_03	Aqcoe3G406200.1.v3.1	40598004	40596262	6.2449
		block42.r.ori	grape_1	PAC:17823406	6175591	6173133	columbine_03	Aqcoe3G406100.1.v3.1	40592182	40594698	1.9495
		block42.r.ori	grape_1	PAC:17823405	6187968	6190575	columbine_03	Aqcoe3G405900.1.v3.1	40581342	40578880	1.4829
		block43.r.ori	grape_1	PAC:17823903	599284	602644	columbine_03	Aqcoe3G361300.2.v3.1	37853088	37846108	1.3115
		block43.r.ori	grape_1	PAC:17823902	606411	607520	columbine_03	Aqcoe3G360700.1.v3.1	37797813	37796371	3.1799
		block43.r.ori	grape_1	PAC:17823901	609375	618213	columbine_03	Aqcoe3G360400.1.v3.1	37766918	37760655	11.4163
		block43.r.ori	grape_1	PAC:17823900	633424	630941	columbine_03	Aqcoe3G360300.1.v3.1	37755064	37758214	2.3397
		block43.r.ori	grape_1	PAC:17823899	654363	649077	columbine_03	Aqcoe3G360000.1.v3.1	37737329	37743574	1.212
		block43.r.ori	grape_1	PAC:17823890	721721	725418	columbine_03	Aqcoe3G358400.1.v3.1	37666844	37669894	2.3559
		block43.r.ori	grape_1	PAC:17823885	742206	750870	columbine_03	Aqcoe3G357200.1.v3.1	37605445	37599191	1.1631
		block43.r.ori	grape_1	PAC:17823884	753975	759452	columbine_03	Aqcoe3G356900.1.v3.1	37592636	37589317	1.1149
		block43.r.ori	grape_1	PAC:17823880	774384	770275	columbine_03	Aqcoe3G356700.1.v3.1	37579022	37583392	1.5698
		block44.r.ori	grape_1	PAC:17823958	33153	36097	columbine_03	Aqcoe3G376400.1.v3.1	38811230	38808456	1.5688
		block44.r.ori	grape_1	PAC:17823956	50473	57458	columbine_03	Aqcoe3G376100.1.v3.1	38799970	38796584	3.3904
		block44.r.ori	grape_1	PAC:17823955	107639	93400	columbine_03	Aqcoe3G374800.1.v3.1	38733582	38739520	1.7318
		block44.r.ori	grape_1	PAC:17823954	110093	109366	columbine_03	Aqcoe3G374700.1.v3.1	38731427	38732710	1.5034
		block44.r.ori	grape_1	PAC:17823953	112285	118695	columbine_03	Aqcoe3G374600.1.v3.1	38728484	38726144	2.034
		block44.r.ori	grape_1	PAC:17823952	175325	150565	columbine_03	Aqcoe3G374000.1.v3.1	38681062	38672426	1.6317
		block44.r.ori	grape_1	PAC:17823950	220862	222178	columbine_03	Aqcoe3G372500.1.v3.1	38600942	38599986	70.3727
		block44.r.ori	grape_1	PAC:17823949	231562	235218	columbine_03	Aqcoe3G371200.1.v3.1	38524566	38527259	1.3813
		block44.r.ori	grape_1	PAC:17823929	421584	428372	columbine_03	Aqcoe3G370300.1.v3.1	38454449	38457803	1.7339
		block45.r.ori	grape_1	PAC:17823581	3945557	3975831	columbine_03	Aqcoe3G405200.1.v3.1	40546850	40538265	1.1
		block45.r.ori	grape_1	PAC:17823579	4002209	3994677	columbine_03	Aqcoe3G405100.1.v3.1	40536379	40534271	1.5178
		block45.r.ori	grape_1	PAC:17823573	4035459	4032048	columbine_03	Aqcoe3G404900.1.v3.1	40526869	40529780	1.1554
		block45.r.ori	grape_1	PAC:17823571	4072782	4064822	columbine_03	Aqcoe3G404600.1.v3.1	40520041	40517752	1.3043
		block45.r.ori	grape_1	PAC:17823570	4079210	4083374	columbine_03	Aqcoe3G404100.1.v3.1	40483893	40479489	0.972
		block45.r.ori	grape_1	PAC:17823559	4176103	4174793	columbine_03	Aqcoe3G403500.1.v3.1	40462739	40464085	1.7561
		block45.r.ori	grape_1	PAC:17823558	4204502	4195496	columbine_03	Aqcoe3G403000.1.v3.1	40392202	40398703	1.0519
		block45.r.ori	grape_1	PAC:17823557	4209296	4214317	columbine_03	Aqcoe3G402400.1.v3.1	40367552	40370381	2.2755
		block46.r.ori	grape_1	PAC:17823933	382921	381267	columbine_03	Aqcoe3G367800.1.v3.1	38277667	38275709	2.7046
		block46.r.ori	grape_1	PAC:17823920	482097	495279	columbine_03	Aqcoe3G366800.1.v3.1	38204946	38209611	1.0707
		block46.r.ori	grape_1	PAC:17823917	503938	501578	columbine_03	Aqcoe3G366400.1.v3.1	38188003	38190340	1.2023
		block46.r.ori	grape_1	PAC:17823916	513071	507316	columbine_03	Aqcoe3G366000.1.v3.1	38163055	38167482	1.5638
		block46.r.ori	grape_1	PAC:17823915	515760	520675	columbine_03	Aqcoe3G365700.1.v3.1	38150345	38146262	1.0995
		block46.r.ori	grape_1	PAC:17823914	525825	524552	columbine_03	Aqcoe3G365400.1.v3.1	38123624	38125369	3.5839
		block46.r.ori	grape_1	PAC:17823905	590869	593407	columbine_03	Aqcoe3G364500.1.v3.1	38025866	38027932	68.8768
		block46.r.ori	grape_1	PAC:17823893	706792	701419	columbine_03	Aqcoe3G364300.1.v3.1	38014939	38010177	12.2047
		block47.r.ori	grape_1	PAC:17823506	4897616	4894994	columbine_03	Aqcoe3G418400.1.v3.1	41253041	41255038	5.3543
		block47.r.ori	grape_1	PAC:17823502	4920703	4927776	columbine_03	Aqcoe3G417600.1.v3.1	41215996	41210459	1.5014
		block47.r.ori	grape_1	PAC:17823500	4934650	4948770	columbine_03	Aqcoe3G416700.1.v3.1	41181032	41175599	1.2589
		block47.r.ori	grape_1	PAC:17823499	4954112	4957760	columbine_03	Aqcoe3G416600.1.v3.1	41173281	41170366	2.5308
		block47.r.ori	grape_1	PAC:17823496	4990005	5011478	columbine_03	Aqcoe3G416400.1.v3.1	41165161	41158082	0.8788
		block47.r.ori	grape_1	PAC:17823494	5018050	5026253	columbine_03	Aqcoe3G416200.1.v3.1	41145775	41146422	8.2575
		block47.r.ori	grape_1	PAC:17823478	5310084	5301921	columbine_03	Aqcoe3G416100.1.v3.1	41138276	41141443	2.3932
		block47.r.ori	grape_1	PAC:17823477	5314665	5314273	columbine_03	Aqcoe3G416000.1.v3.1	41131407	41131799	3.592
		block48.r.ori	grape_1	PAC:17822437	16970765	16987046	columbine_03	Aqcoe3G433600.2.v3.1	42026403	42023782	1.8841
		block48.r.ori	grape_1	PAC:17822438	17020341	17056350	columbine_03	Aqcoe3G433300.1.v3.1	42001134	41996513	1.2752
		block48.r.ori	grape_1	PAC:17822452	17705405	17604978	columbine_03	Aqcoe3G432600.1.v3.1	41959175	41969648	1.3428
		block48.r.ori	grape_1	PAC:17822461	17914849	17930311	columbine_03	Aqcoe3G432300.1.v3.1	41946887	41943783	1.1443
		block48.r.ori	grape_1	PAC:17822465	17994297	17986243	columbine_03	Aqcoe3G431600.1.v3.1	41919177	41915377	8.4338
		block48.r.ori	grape_1	PAC:17822466	18011051	18001134	columbine_03	Aqcoe3G430700.1.v3.1	41861644	41864889	1.8003
		block48.r.ori	grape_1	PAC:17822467	18020938	18012480	columbine_03	Aqcoe3G430600.1.v3.1	41856278	41860162	2.0956
		block49.r.ori	grape_1	PAC:17824917	8085774	8084002	columbine_03	Aqcoe3G120000.1.v3.1	8378402	8384024	1.4134
		block49.r.ori	grape_1	PAC:17824912	8170639	8175052	columbine_03	Aqcoe3G119100.1.v3.1	8253564	8250031	2.387
		block49.r.ori	grape_1	PAC:17824910	8197152	8201664	columbine_03	Aqcoe3G118800.1.v3.1	8225176	8223147	5.0405
		block49.r.ori	grape_1	PAC:17824907	8251599	8252874	columbine_03	Aqcoe3G118700.1.v3.1	8213381	8209519	12.201
		block49.r.ori	grape_1	PAC:17829693	8666041	8668201	columbine_03	Aqcoe3G118200.1.v3.1	8177446	8175145	1.2311
		block49.r.ori	grape_1	PAC:17829691	8677962	8680594	columbine_03	Aqcoe3G118000.1.v3.1	8169134	8164710	1.2864
		block49.r.ori	grape_1	PAC:17829677	8865393	8860974	columbine_03	Aqcoe3G117200.1.v3.1	8062037	8057591	1.1901
		block50.r.ori	grape_1	PAC:17823482	5143934	5139326	columbine_03	Aqcoe3G007600.1.v3.1	466161	469602	1.8252
		block50.r.ori	grape_1	PAC:17823481	5171707	5272658	columbine_03	Aqcoe3G007100.1.v3.1	412059	424971	0.9895
		block50.r.ori	grape_1	PAC:17823480	5287982	5284324	columbine_03	Aqcoe3G006800.1.v3.1	399535	402582	1.7284
		block50.r.ori	grape_1	PAC:17823479	5300085	5295410	columbine_03	Aqcoe3G006700.1.v3.1	393875	397574	1.1071
		block50.r.ori	grape_1	PAC:17823473	5349940	5345277	columbine_03	Aqcoe3G006300.1.v3.1	374199	376496	1.2854
		block50.r.ori	grape_1	PAC:17823471	5372787	5369377	columbine_03	Aqcoe3G006200.1.v3.1	373846	371329	1.3281
		block51.r.ori	grape_1	PAC:17829684	8807169	8788501	columbine_03	Aqcoe3G115800.1.v3.1	7847257	7836912	3.4885
		block51.r.ori	grape_1	PAC:17829675	8887100	8891172	columbine_03	Aqcoe3G114600.1.v3.1	7715515	7712513	1.257
		block51.r.ori	grape_1	PAC:17829674	8916677	8907771	columbine_03	Aqcoe3G114400.1.v3.1	7702755	7706402	1.3317
		block51.r.ori	grape_1	PAC:17829673	8922975	8933413	columbine_03	Aqcoe3G114300.1.v3.1	7697445	7692729	24.0492
		block51.r.ori	grape_1	PAC:17829670	8958843	8961606	columbine_03	Aqcoe3G114000.1.v3.1	7672709	7669999	1.5514
		block51.r.ori	grape_1	PAC:17829667	9017689	8993113	columbine_03	Aqcoe3G113800.1.v3.1	7662478	7641246	0.9228
		block52.r.ori	grape_1	PAC:17822420	16552575	16555651	columbine_03	Aqcoe3G385000.1.v3.1	39371308	39368130	1.1481
		block52.r.ori	grape_1	PAC:17822422	16590008	16584583	columbine_03	Aqcoe3G384900.1.v3.1	39366036	39367485	2.5841
		block52.r.ori	grape_1	PAC:17822425	16636932	16623760	columbine_03	Aqcoe3G384800.1.v3.1	39359628	39364740	1.0209
		block52.r.ori	grape_1	PAC:17822426	16690231	16683286	columbine_03	Aqcoe3G384700.1.v3.1	39350672	39352202	1.152
		block52.r.ori	grape_1	PAC:17822427	16716190	16692430	columbine_03	Aqcoe3G384400.1.v3.1	39332299	39337351	1.2832
		block52.r.ori	grape_1	PAC:17822429	16743243	16741104	columbine_03	Aqcoe3G383200.1.v3.1	39273542	39275014	64.4869
		block53.r.ori	grape_1	PAC:17822546	19617233	19607521	columbine_03	Aqcoe3G189600.1.v3.1	19828585	19832006	2.1775
		block53.r.ori	grape_1	PAC:17822548	19621573	19632384	columbine_03	Aqcoe3G189300.1.v3.1	19791300	19786712	1.3178
		block53.r.ori	grape_1	PAC:17822549	19637462	19633078	columbine_03	Aqcoe3G189100.1.v3.1	19776944	19780823	0.8937
		block53.r.ori	grape_1	PAC:17822552	19678713	19670873	columbine_03	Aqcoe3G189000.1.v3.1	19767384	19775939	1.3022
		block53.r.ori	grape_1	PAC:17822555	19710688	19703167	columbine_03	Aqcoe3G187800.1.v3.1	19627626	19631445	1.6894
		block54.r.ori	grape_1	PAC:17822417	16490507	16476882	columbine_03	Aqcoe3G076500.1.v3.1	4787501	4798453	1.0588
		block54.r.ori	grape_1	PAC:17822420	16552575	16555651	columbine_03	Aqcoe3G075000.1.v3.1	4715333	4712461	1.2943
		block54.r.ori	grape_1	PAC:17822425	16636932	16623760	columbine_03	Aqcoe3G074900.1.v3.1	4704925	4711548	1.1732
		block54.r.ori	grape_1	PAC:17822427	16716190	16692430	columbine_03	Aqcoe3G074300.1.v3.1	4654949	4656792	1.4367
		block54.r.ori	grape_1	PAC:17822429	16743243	16741104	columbine_03	Aqcoe3G072900.1.v3.1	4595604	4597067	67.9278
		block55.r.ori	grape_1	PAC:17823954	110093	109366	columbine_03	Aqcoe3G066200.1.v3.1	4166271	4167610	1.2086
		block55.r.ori	grape_1	PAC:17823952	175325	150565	columbine_03	Aqcoe3G065400.1.v3.1	4106873	4111520	3.9991
		block55.r.ori	grape_1	PAC:17823948	239273	237562	columbine_03	Aqcoe3G065300.1.v3.1	4095081	4093121	1.2591
		block55.r.ori	grape_1	PAC:17823946	261547	259039	columbine_03	Aqcoe3G065200.1.v3.1	4085620	4088083	0.94
		block55.r.ori	grape_1	PAC:17823929	421584	428372	columbine_03	Aqcoe3G064600.1.v3.1	4026062	4032984	5.9868
		block56.r.ori	grape_1	PAC:17823445	5706168	5701247	columbine_03	Aqcoe3G415700.1.v3.1	41119331	41122859	1.997
		block56.r.ori	grape_1	PAC:17823444	5726397	5723080	columbine_03	Aqcoe3G415600.1.v3.1	41114263	41117064	2.4845
		block56.r.ori	grape_1	PAC:17823440	5764898	5759030	columbine_03	Aqcoe3G414100.1.v3.1	41030366	41032148	1.8806
		block56.r.ori	grape_1	PAC:17823436	5806547	5811465	columbine_03	Aqcoe3G413200.1.v3.1	40977396	40973780	2.1265
		block56.r.ori	grape_1	PAC:17823435	5821382	5816867	columbine_03	Aqcoe3G413100.1.v3.1	40970381	40972461	1.4276
		block57.r.ori	grape_1	PAC:17823738	2285301	2282487	columbine_03	Aqcoe3G054600.1.v3.1	3459784	3456711	36.3717
		block57.r.ori	grape_1	PAC:17823736	2301129	2308215	columbine_03	Aqcoe3G054300.1.v3.1	3443623	3437981	1.8125
		block57.r.ori	grape_1	PAC:17823719	2456141	2445655	columbine_03	Aqcoe3G053800.1.v3.1	3389924	3398376	1.3086
		block57.r.ori	grape_1	PAC:17823717	2468754	2475113	columbine_03	Aqcoe3G053100.1.v3.1	3343515	3338294	1.7583
		block57.r.ori	grape_1	PAC:17823716	2476586	2477374	columbine_03	Aqcoe3G053000.1.v3.1	3337262	3336456	2.1751
		block58.r.ori	grape_1	PAC:17829663	9085728	9084282	columbine_03	Aqcoe3G111900.1.v3.1	7535035	7536765	1.1273
		block58.r.ori	grape_1	PAC:17829654	9257531	9285629	columbine_03	Aqcoe3G110900.1.v3.1	7478967	7476675	1.8118
		block58.r.ori	grape_1	PAC:17829649	9338233	9337386	columbine_03	Aqcoe3G110300.1.v3.1	7438460	7439063	1.393
		block58.r.ori	grape_1	PAC:17829647	9353972	9345791	columbine_03	Aqcoe3G110100.1.v3.1	7431716	7433605	1.9015
		block58.r.ori	grape_1	PAC:17829635	9510816	9518104	columbine_03	Aqcoe3G109100.1.v3.1	7337857	7345790	36.8447
		block59.r.ori	grape_1	PAC:17823413	6108006	6110562	columbine_03	Aqcoe3G412900.1.v3.1	40962378	40965076	1.9143
		block59.r.ori	grape_1	PAC:17823404	6214797	6217013	columbine_03	Aqcoe3G412500.1.v3.1	40940169	40938182	1.7036
		block59.r.ori	grape_1	PAC:17823394	6319572	6324996	columbine_03	Aqcoe3G412000.1.v3.1	40900087	40896795	1.4198
		block59.r.ori	grape_1	PAC:17823393	6328905	6391283	columbine_03	Aqcoe3G411500.1.v3.1	40866779	40854749	1.1035
		block59.r.ori	grape_1	PAC:17823390	6418605	6417129	columbine_03	Aqcoe3G411200.1.v3.1	40849452	40848561	4.0733
		block60.r.ori	grape_1	PAC:17822396	15722218	15727580	columbine_03	Aqcoe3G381900.1.v3.1	39164304	39162080	4.3094
		block60.r.ori	grape_1	PAC:17822398	15756276	15758847	columbine_03	Aqcoe3G381800.1.v3.1	39160116	39156850	2.0044
		block60.r.ori	grape_1	PAC:17822399	15794455	15805127	columbine_03	Aqcoe3G381400.1.v3.1	39151671	39146160	1.3195
		block60.r.ori	grape_1	PAC:17822402	15895475	15897568	columbine_03	Aqcoe3G380400.1.v3.1	39081438	39078672	1.264
		block60.r.ori	grape_1	PAC:17822403	15900732	15898501	columbine_03	Aqcoe3G380200.1.v3.1	39075356	39077587	1.465
		block61.r.ori	grape_1	PAC:17822516	19227005	19229486	columbine_04	Aqcoe4G207200.1.v3.1	31622134	31616848	5.1498
		block61.r.ori	grape_1	PAC:17822518	19231228	19232355	columbine_04	Aqcoe4G207100.1.v3.1	31615243	31613666	1.4808
		block61.r.ori	grape_1	PAC:17822520	19244752	19241665	columbine_04	Aqcoe4G206500.1.v3.1	31579960	31585403	3.1799
		block61.r.ori	grape_1	PAC:17822533	19500738	19509123	columbine_04	Aqcoe4G205300.1.v3.1	31469467	31463459	1.0657
		block61.r.ori	grape_1	PAC:17822537	19543806	19546424	columbine_04	Aqcoe4G205200.1.v3.1	31461374	31458459	1.2966
		block62.f.ori	grape_1	PAC:17817016	7142093	7167132	columbine_05	Aqcoe5G395000.1.v3.1	38955822	38960776	8.4123
		block62.f.ori	grape_1	PAC:17817013	7199706	7203043	columbine_05	Aqcoe5G395300.1.v3.1	38971796	38977701	18.97
		block62.f.ori	grape_1	PAC:17817012	7217134	7229510	columbine_05	Aqcoe5G396300.1.v3.1	39014711	39019977	2.2089
		block62.f.ori	grape_1	PAC:17817008	7240959	7245197	columbine_05	Aqcoe5G396700.2.v3.1	39031443	39037213	1.8232
		block62.f.ori	grape_1	PAC:17817007	7247185	7246283	columbine_05	Aqcoe5G396800.1.v3.1	39035314	39034349	2.6749
		block62.f.ori	grape_1	PAC:17817006	7253635	7248978	columbine_05	Aqcoe5G396900.1.v3.1	39040823	39036633	2.1516
		block62.f.ori	grape_1	PAC:17817005	7257835	7266527	columbine_05	Aqcoe5G397500.1.v3.1	39086105	39094690	1.3456
		block62.f.ori	grape_1	PAC:17817003	7270273	7277160	columbine_05	Aqcoe5G397600.1.v3.1	39097145	39101326	1.1345
		block62.f.ori	grape_1	PAC:17817000	7296178	7290490	columbine_05	Aqcoe5G398400.1.v3.1	39156074	39157700	81.8622
		block62.f.ori	grape_1	PAC:17816999	7324477	7327622	columbine_05	Aqcoe5G398600.1.v3.1	39177924	39180241	1.2112
		block63.f.ori	grape_1	PAC:17817349	22482650	22469075	columbine_05	Aqcoe5G325600.1.v3.1	31633482	31593336	2.7735
		block63.f.ori	grape_1	PAC:17817351	22511447	22524037	columbine_05	Aqcoe5G325800.1.v3.1	31709728	31717091	1.3294
		block63.f.ori	grape_1	PAC:17817352	22542626	22527863	columbine_05	Aqcoe5G326000.1.v3.1	31739891	31745937	1.6381
		block63.f.ori	grape_1	PAC:17817353	22547029	22561690	columbine_05	Aqcoe5G326100.1.v3.1	31756761	31758728	2.6129
		block63.f.ori	grape_1	PAC:17817354	22568108	22570236	columbine_05	Aqcoe5G327100.1.v3.1	31837750	31839664	3.7217
		block63.f.ori	grape_1	PAC:17817355	22579786	22585083	columbine_05	Aqcoe5G327200.1.v3.1	31883226	31886955	1.8946
		block63.f.ori	grape_1	PAC:17817358	22603254	22607524	columbine_05	Aqcoe5G327900.1.v3.1	32065155	32068911	1.4913
		block63.f.ori	grape_1	PAC:17817359	22613488	22609492	columbine_05	Aqcoe5G328500.1.v3.1	32135562	32128404	3.279
		block64.f.ori	grape_1	PAC:17817054	6653070	6670306	columbine_05	Aqcoe5G381800.1.v3.1	37898608	37903273	3.5713
		block64.f.ori	grape_1	PAC:17817052	6678843	6691415	columbine_05	Aqcoe5G382600.1.v3.1	37957899	37957291	5.5444
		block64.f.ori	grape_1	PAC:17817049	6744572	6746161	columbine_05	Aqcoe5G383300.1.v3.1	38013815	38015437	2.865
		block64.f.ori	grape_1	PAC:17817048	6767145	6749249	columbine_05	Aqcoe5G383400.1.v3.1	38032837	38033103	66.0435
		block64.f.ori	grape_1	PAC:17817047	6780041	6773385	columbine_05	Aqcoe5G383600.1.v3.1	38043885	38041948	67.8898
		block64.f.ori	grape_1	PAC:17817046	6810083	6783151	columbine_05	Aqcoe5G383900.1.v3.1	38075049	38069204	1.1926
		block64.f.ori	grape_1	PAC:17817045	6820134	6830132	columbine_05	Aqcoe5G384500.1.v3.1	38102008	38110198	1.2366
		block64.f.ori	grape_1	PAC:17817038	6886457	6887899	columbine_05	Aqcoe5G384900.1.v3.1	38173806	38172493	5.787
		block65.f.ori	grape_1	PAC:17822546	19617233	19607521	columbine_05	Aqcoe5G372100.1.v3.1	37210903	37209169	77.7954
		block65.f.ori	grape_1	PAC:17822549	19637462	19633078	columbine_05	Aqcoe5G372300.1.v3.1	37224884	37222174	1.404
		block65.f.ori	grape_1	PAC:17822550	19647921	19639325	columbine_05	Aqcoe5G372400.1.v3.1	37238189	37229901	0.9538
		block65.f.ori	grape_1	PAC:17822553	19685743	19688176	columbine_05	Aqcoe5G372500.1.v3.1	37238812	37243921	1.5993
		block65.f.ori	grape_1	PAC:17822558	19723428	19728410	columbine_05	Aqcoe5G372800.1.v3.1	37264003	37268726	1.348
		block65.f.ori	grape_1	PAC:17822560	19737127	19730785	columbine_05	Aqcoe5G373100.1.v3.1	37294144	37287501	1.3666
		block66.f.ori	grape_1	PAC:17817033	6948649	6954573	columbine_05	Aqcoe5G389700.1.v3.1	38586384	38582034	1.635
		block66.f.ori	grape_1	PAC:17817032	6957590	6955702	columbine_05	Aqcoe5G390300.1.v3.1	38642131	38638761	2.4035
		block66.f.ori	grape_1	PAC:17817031	6964073	6976804	columbine_05	Aqcoe5G391700.1.v3.1	38719536	38727993	2.2899
		block66.f.ori	grape_1	PAC:17817029	6982566	6977775	columbine_05	Aqcoe5G392100.1.v3.1	38741139	38736685	1.6982
		block66.f.ori	grape_1	PAC:17817027	6988614	6993277	columbine_05	Aqcoe5G392200.1.v3.1	38743951	38746752	2.086
		block66.f.ori	grape_1	PAC:17817022	7066266	7070004	columbine_05	Aqcoe5G393200.1.v3.1	38804163	38807694	1.1914
		block67.f.ori	grape_1	PAC:17822535	19526696	19532161	columbine_05	Aqcoe5G373600.1.v3.1	37351615	37358233	1.3604
		block67.f.ori	grape_1	PAC:17822536	19534903	19533284	columbine_05	Aqcoe5G373700.1.v3.1	37361731	37359827	1.3199
		block67.f.ori	grape_1	PAC:17822537	19543806	19546424	columbine_05	Aqcoe5G373800.1.v3.1	37363116	37366797	1.0577
		block67.f.ori	grape_1	PAC:17822538	19548426	19549916	columbine_05	Aqcoe5G374200.1.v3.1	37395505	37397037	6.0306
		block67.f.ori	grape_1	PAC:17822539	19566166	19568737	columbine_05	Aqcoe5G374400.1.v3.1	37402588	37405860	7.982
		block68.f.ori	grape_1	PAC:17817361	22629058	22633539	columbine_05	Aqcoe5G330000.1.v3.1	32321527	32324549	1.1105
		block68.f.ori	grape_1	PAC:17817362	22634819	22637919	columbine_05	Aqcoe5G330100.1.v3.1	32332278	32337975	1.7697
		block68.f.ori	grape_1	PAC:17817367	22671239	22673752	columbine_05	Aqcoe5G331000.1.v3.1	32453616	32457500	1.1371
		block68.f.ori	grape_1	PAC:17817371	22702939	22694369	columbine_05	Aqcoe5G331500.1.v3.1	32551759	32544710	1.3835
		block68.f.ori	grape_1	PAC:17817372	22709016	22706570	columbine_05	Aqcoe5G331900.1.v3.1	32602976	32600713	1.3277
		block69.r.ori	grape_1	PAC:17822612	20660120	20653715	columbine_05	Aqcoe5G361000.1.v3.1	36215122	36210956	1.0692
		block69.r.ori	grape_1	PAC:17822617	20708466	20704030	columbine_05	Aqcoe5G359600.1.v3.1	35976622	35978681	2.2696
		block69.r.ori	grape_1	PAC:17822636	20910359	20913461	columbine_05	Aqcoe5G358100.1.v3.1	35896768	35894312	1.8801
		block69.r.ori	grape_1	PAC:17822638	20925190	20932530	columbine_05	Aqcoe5G358000.1.v3.1	35889832	35883849	1.5504
		block69.r.ori	grape_1	PAC:17822645	20997882	21002039	columbine_05	Aqcoe5G357900.1.v3.1	35860349	35861735	3.0615
		block69.r.ori	grape_1	PAC:17822646	21012137	21007063	columbine_05	Aqcoe5G357000.1.v3.1	35770621	35778590	1.2281
		block69.r.ori	grape_1	PAC:17822647	21012734	21026503	columbine_05	Aqcoe5G356900.1.v3.1	35763176	35758371	2.9702
		block69.r.ori	grape_1	PAC:17822648	21029998	21031278	columbine_05	Aqcoe5G356200.1.v3.1	35726520	35725254	1.7585
		block69.r.ori	grape_1	PAC:17822654	21088034	21096140	columbine_05	Aqcoe5G355400.1.v3.1	35626417	35620584	1.1159
		block69.r.ori	grape_1	PAC:17822656	21119819	21108654	columbine_05	Aqcoe5G354000.1.v3.1	35524138	35526432	2.747
		block69.r.ori	grape_1	PAC:17822658	21156048	21161323	columbine_05	Aqcoe5G353400.1.v3.1	35482739	35478070	1.3148
		block69.r.ori	grape_1	PAC:17822664	21215257	21202170	columbine_05	Aqcoe5G353100.1.v3.1	35446837	35470969	1.3108
		block69.r.ori	grape_1	PAC:17822666	21386271	21369198	columbine_05	Aqcoe5G352300.1.v3.1	35411536	35419278	1.636
		block69.r.ori	grape_1	PAC:17822667	21416250	21412776	columbine_05	Aqcoe5G351500.1.v3.1	35353022	35356635	2.1439
		block69.r.ori	grape_1	PAC:17822668	21451743	21435278	columbine_05	Aqcoe5G350800.1.v3.1	35304401	35313239	1.9342
		block69.r.ori	grape_1	PAC:17822669	21461385	21460284	columbine_05	Aqcoe5G350500.1.v3.1	35283832	35285401	2.5865
		block69.r.ori	grape_1	PAC:17822670	21477852	21484613	columbine_05	Aqcoe5G350300.1.v3.1	35262090	35253934	1.238
		block69.r.ori	grape_1	PAC:17822671	21495686	21491572	columbine_05	Aqcoe5G350200.1.v3.1	35250058	35252816	2.1928
		block69.r.ori	grape_1	PAC:17822672	21504805	21506303	columbine_05	Aqcoe5G350100.1.v3.1	35244441	35245196	63.3248
		block69.r.ori	grape_1	PAC:17822673	21511347	21510427	columbine_05	Aqcoe5G350000.1.v3.1	35241598	35243292	3.9449
		block69.r.ori	grape_1	PAC:17817240	21855982	21861348	columbine_05	Aqcoe5G349100.1.v3.1	35118921	35113488	1.3107
		block69.r.ori	grape_1	PAC:17817242	21867975	21876065	columbine_05	Aqcoe5G348300.1.v3.1	35060471	35058663	2.4364
		block69.r.ori	grape_1	PAC:17817243	21888386	21891049	columbine_05	Aqcoe5G347800.1.v3.1	35001718	34999787	1.4946
		block69.r.ori	grape_1	PAC:17817245	21915628	21919488	columbine_05	Aqcoe5G347000.1.v3.1	34873864	34868462	1.2236
		block69.r.ori	grape_1	PAC:17817247	21931349	21924403	columbine_05	Aqcoe5G346900.1.v3.1	34856159	34866628	16.4009
		block69.r.ori	grape_1	PAC:17817250	21956734	21945914	columbine_05	Aqcoe5G346400.1.v3.1	34794830	34803362	1.2086
		block69.r.ori	grape_1	PAC:17817251	21993554	21995256	columbine_05	Aqcoe5G346200.1.v3.1	34776958	34775560	64.1712
		block69.r.ori	grape_1	PAC:17817253	22030979	22031840	columbine_05	Aqcoe5G346000.1.v3.1	34762866	34763927	4.9458
		block69.r.ori	grape_1	PAC:17817254	22036085	22035762	columbine_05	Aqcoe5G345800.1.v3.1	34713833	34714273	5.1955
		block69.r.ori	grape_1	PAC:17817257	22067294	22071688	columbine_05	Aqcoe5G345500.1.v3.1	34670411	34662883	1.5213
		block69.r.ori	grape_1	PAC:17817258	22073978	22072631	columbine_05	Aqcoe5G345400.1.v3.1	34657608	34659716	3.6125
		block69.r.ori	grape_1	PAC:17817259	22080308	22083223	columbine_05	Aqcoe5G345000.1.v3.1	34634893	34632932	5.7894
		block69.r.ori	grape_1	PAC:17817260	22097816	22098753	columbine_05	Aqcoe5G344500.1.v3.1	34570826	34569838	1.8621
		block69.r.ori	grape_1	PAC:17817261	22108006	22102872	columbine_05	Aqcoe5G344400.1.v3.1	34561919	34563825	2.0517
		block69.r.ori	grape_1	PAC:17817263	22122605	22131169	columbine_05	Aqcoe5G343800.1.v3.1	34487165	34478625	0.9102
		block69.r.ori	grape_1	PAC:17817265	22185936	22196036	columbine_05	Aqcoe5G343400.1.v3.1	34451138	34440601	1.3565
		block69.r.ori	grape_1	PAC:17817267	22211854	22202981	columbine_05	Aqcoe5G343000.1.v3.1	34415804	34420960	1.368
		block69.r.ori	grape_1	PAC:17817271	22268215	22269408	columbine_05	Aqcoe5G341800.1.v3.1	34265714	34264868	6.1175
		block69.r.ori	grape_1	PAC:17817275	22308253	22304970	columbine_05	Aqcoe5G341500.1.v3.1	34257781	34255777	13.9855
		block69.r.ori	grape_1	PAC:17817276	22311024	22309148	columbine_05	Aqcoe5G341400.1.v3.1	34252520	34254622	10.0141
		block69.r.ori	grape_1	PAC:17817278	22328196	22330760	columbine_05	Aqcoe5G341200.1.v3.1	34248141	34246043	2.7414
		block69.r.ori	grape_1	PAC:17817281	22356991	22364888	columbine_05	Aqcoe5G340900.1.v3.1	34220681	34216026	7.3897
		block69.r.ori	grape_1	PAC:17817282	22388040	22389199	columbine_05	Aqcoe5G340600.1.v3.1	34201448	34202428	6.6197
		block70.r.ori	grape_1	PAC:17822519	19233840	19241276	columbine_05	Aqcoe5G377200.1.v3.1	37629814	37633125	1.203
		block70.r.ori	grape_1	PAC:17822527	19415232	19401890	columbine_05	Aqcoe5G376000.1.v3.1	37517769	37523070	1.8618
		block70.r.ori	grape_1	PAC:17822528	19452696	19418638	columbine_05	Aqcoe5G375900.1.v3.1	37496301	37513676	1.3741
		block70.r.ori	grape_1	PAC:17822529	19466437	19475589	columbine_05	Aqcoe5G375700.1.v3.1	37489270	37483637	1.4575
		block70.r.ori	grape_1	PAC:17822530	19480236	19483305	columbine_05	Aqcoe5G375400.1.v3.1	37470206	37472289	1.4958
		block70.r.ori	grape_1	PAC:17822532	19497106	19494496	columbine_05	Aqcoe5G375200.1.v3.1	37451172	37453623	1.4598
		block70.r.ori	grape_1	PAC:17822533	19500738	19509123	columbine_05	Aqcoe5G374900.5.v3.1	37442624	37434545	1.8414
		block70.r.ori	grape_1	PAC:17822534	19511554	19509675	columbine_05	Aqcoe5G374800.1.v3.1	37432019	37433208	2.6781
		block70.r.ori	grape_1	PAC:17822535	19526696	19532161	columbine_05	Aqcoe5G374700.1.v3.1	37430082	37420989	1.4899
		block70.r.ori	grape_1	PAC:17822538	19548426	19549916	columbine_05	Aqcoe5G374200.1.v3.1	37395505	37397037	6.0306
		block70.r.ori	grape_1	PAC:17822555	19710688	19703167	columbine_05	Aqcoe5G373400.1.v3.1	37314442	37310351	1.5151
		block70.r.ori	grape_1	PAC:17822558	19723428	19728410	columbine_05	Aqcoe5G372800.1.v3.1	37264003	37268726	1.348
		block71.r.ori	grape_1	PAC:17819247	21584009	21582290	columbine_05	Aqcoe5G340300.1.v3.1	34185041	34186603	1.6957
		block71.r.ori	grape_1	PAC:17819250	21626788	21632894	columbine_05	Aqcoe5G340100.1.v3.1	34144448	34140684	4.9235
		block71.r.ori	grape_1	PAC:17819251	21636907	21647604	columbine_05	Aqcoe5G340000.1.v3.1	34139817	34126893	1.4687
		block71.r.ori	grape_1	PAC:17819253	21666085	21669006	columbine_05	Aqcoe5G339900.1.v3.1	34123234	34120647	1.2975
		block71.r.ori	grape_1	PAC:17819254	21676057	21672422	columbine_05	Aqcoe5G339100.1.v3.1	34044685	34047823	1.4103
		block71.r.ori	grape_1	PAC:17819256	21696690	21698956	columbine_05	Aqcoe5G338900.1.v3.1	34031239	34028057	1.4774
		block71.r.ori	grape_1	PAC:17819258	21724065	21717946	columbine_05	Aqcoe5G338800.1.v3.1	34017356	34022126	1.3693
		block71.r.ori	grape_1	PAC:17819259	21736728	21739613	columbine_05	Aqcoe5G338100.1.v3.1	33946042	33943989	1.8325
		block71.r.ori	grape_1	PAC:17819260	21740604	21739999	columbine_05	Aqcoe5G338000.1.v3.1	33941922	33942530	5.3183
		block72.r.ori	grape_1	PAC:17817377	22745389	22739459	columbine_05	Aqcoe5G323000.1.v3.1	31281307	31284350	1.2563
		block72.r.ori	grape_1	PAC:17817378	22748079	22755602	columbine_05	Aqcoe5G322600.1.v3.1	31236443	31235431	42.2131
		block72.r.ori	grape_1	PAC:17817379	22756441	22762831	columbine_05	Aqcoe5G320600.1.v3.1	31016943	31009890	1.5393
		block72.r.ori	grape_1	PAC:17817380	22768963	22773892	columbine_05	Aqcoe5G320500.1.v3.1	31008412	31005439	1.2625
		block72.r.ori	grape_1	PAC:17817382	22814521	22798871	columbine_05	Aqcoe5G319800.1.v3.1	30879193	30883515	2.5907
		block72.r.ori	grape_1	PAC:17817384	22826429	22828540	columbine_05	Aqcoe5G319400.1.v3.1	30801060	30802311	1.0559
		block72.r.ori	grape_1	PAC:17817385	22842683	22843694	columbine_05	Aqcoe5G318900.1.v3.1	30764047	30765264	14.5264
		block73.r.ori	grape_1	PAC:17822507	19163419	19156487	columbine_05	Aqcoe5G381300.1.v3.1	37868175	37872498	1.2796
		block73.r.ori	grape_1	PAC:17822508	19171811	19163776	columbine_05	Aqcoe5G381200.1.v3.1	37859761	37867350	2.0371
		block73.r.ori	grape_1	PAC:17822509	19179040	19180059	columbine_05	Aqcoe5G381000.1.v3.1	37847773	37846515	7.8882
		block73.r.ori	grape_1	PAC:17822510	19183998	19181762	columbine_05	Aqcoe5G380800.1.v3.1	37839254	37840934	1.1528
		block73.r.ori	grape_1	PAC:17822511	19190522	19185519	columbine_05	Aqcoe5G380100.1.v3.1	37785194	37791658	1.1673
		block73.r.ori	grape_1	PAC:17822513	19206465	19214328	columbine_05	Aqcoe5G379500.1.v3.1	37745539	37756187	79.4204
		block74.r.ori	grape_1	PAC:17817389	22862117	22863401	columbine_05	Aqcoe5G311300.1.v3.1	29622942	29620774	2.601
		block74.r.ori	grape_1	PAC:17817390	22865693	22867173	columbine_05	Aqcoe5G311000.1.v3.1	29556161	29557603	1.7863
		block74.r.ori	grape_1	PAC:17817391	22871431	22867662	columbine_05	Aqcoe5G310400.1.v3.1	29462467	29469701	1.6699
		block74.r.ori	grape_1	PAC:17817392	22877159	22873729	columbine_05	Aqcoe5G310200.1.v3.1	29435995	29437185	75.7042
		block74.r.ori	grape_1	PAC:17817399	22961623	22972638	columbine_05	Aqcoe5G309500.1.v3.1	29350160	29357406	1.4955
		block75.r.ori	grape_1	PAC:17822564	19777638	19772966	columbine_05	Aqcoe5G370000.1.v3.1	36987397	36992299	1.3778
		block75.r.ori	grape_1	PAC:17822565	19799018	19784818	columbine_05	Aqcoe5G369900.1.v3.1	36955641	36974753	0.9344
		block75.r.ori	grape_1	PAC:17822566	19816465	19802437	columbine_05	Aqcoe5G368600.1.v3.1	36877125	36880386	1.1792
		block75.r.ori	grape_1	PAC:17822567	19833346	19816505	columbine_05	Aqcoe5G368300.1.v3.1	36853776	36864516	1.1966
		block75.r.ori	grape_1	PAC:17822568	19840992	19834919	columbine_05	Aqcoe5G368100.1.v3.1	36841576	36848049	1.7772
		block76.f.ori	grape_10	PAC:17830345	2345176	2351019	columbine_01	Aqcoe1G282900.1.v3.1	20183697	20184012	1.7565
		block76.f.ori	grape_10	PAC:17830346	2354364	2363974	columbine_01	Aqcoe1G283000.1.v3.1	20197847	20203293	1.7299
		block76.f.ori	grape_10	PAC:17830347	2369677	2374072	columbine_01	Aqcoe1G283200.1.v3.1	20241825	20245783	3.5822
		block76.f.ori	grape_10	PAC:17830348	2377842	2409593	columbine_01	Aqcoe1G283300.1.v3.1	20247487	20251926	13.0201
		block76.f.ori	grape_10	PAC:17830350	2432883	2431577	columbine_01	Aqcoe1G283800.1.v3.1	20295687	20294387	1.7671
		block76.f.ori	grape_10	PAC:17830352	2446149	2449011	columbine_01	Aqcoe1G283900.1.v3.1	20296619	20298636	7.7498
		block76.f.ori	grape_10	PAC:17830353	2455731	2451397	columbine_01	Aqcoe1G284000.1.v3.1	20302842	20300067	1.7802
		block76.f.ori	grape_10	PAC:17830354	2459324	2460321	columbine_01	Aqcoe1G285000.1.v3.1	20594588	20595729	1.8027
		block76.f.ori	grape_10	PAC:17830359	2512161	2509984	columbine_01	Aqcoe1G285700.1.v3.1	20695022	20692743	2.5216
		block77.f.ori	grape_10	PAC:17824226	998936	978038	columbine_01	Aqcoe1G233600.1.v3.1	14558223	14542342	1.2442
		block77.f.ori	grape_10	PAC:17824227	1025133	1013317	columbine_01	Aqcoe1G234700.1.v3.1	14661188	14662318	5.2739
		block77.f.ori	grape_10	PAC:17824228	1034269	1034704	columbine_01	Aqcoe1G235200.1.v3.1	14696594	14700151	2.7822
		block77.f.ori	grape_10	PAC:17824229	1036096	1050065	columbine_01	Aqcoe1G235400.1.v3.1	14702718	14713950	1.6913
		block77.f.ori	grape_10	PAC:17824230	1056920	1058083	columbine_01	Aqcoe1G236500.1.v3.1	14757071	14758655	11.5471
		block77.f.ori	grape_10	PAC:17824232	1075279	1067680	columbine_01	Aqcoe1G236600.1.v3.1	14768081	14762508	1.3915
		block77.f.ori	grape_10	PAC:17824234	1090111	1089470	columbine_01	Aqcoe1G237100.1.v3.1	14788580	14787939	63.7578
		block77.f.ori	grape_10	PAC:17824235	1108943	1098657	columbine_01	Aqcoe1G237300.1.v3.1	14828210	14825126	2.3677
		block77.f.ori	grape_10	PAC:17824238	1125949	1133722	columbine_01	Aqcoe1G238700.1.v3.1	14957930	14961658	6.644
		block77.f.ori	grape_10	PAC:17824241	1176476	1166069	columbine_01	Aqcoe1G239200.1.v3.1	15011358	15008860	2.0055
		block78.f.ori	grape_10	PAC:17824217	872795	876237	columbine_01	Aqcoe1G229700.1.v3.1	14174201	14177956	1.0519
		block78.f.ori	grape_10	PAC:17824218	883139	876913	columbine_01	Aqcoe1G229800.1.v3.1	14182080	14178575	1.71
		block78.f.ori	grape_10	PAC:17824219	888299	885216	columbine_01	Aqcoe1G230400.1.v3.1	14210527	14208757	3.9328
		block78.f.ori	grape_10	PAC:17824220	899768	915904	columbine_01	Aqcoe1G230500.1.v3.1	14216359	14221532	67.8665
		block78.f.ori	grape_10	PAC:17824222	926010	921207	columbine_01	Aqcoe1G230700.1.v3.1	14308336	14302232	1.523
		block79.f.ori	grape_10	PAC:17830307	1693052	1689301	columbine_01	Aqcoe1G247800.1.v3.1	15908106	15904677	1.5636
		block79.f.ori	grape_10	PAC:17830308	1704500	1695978	columbine_01	Aqcoe1G248400.1.v3.1	15950353	15945207	1.6317
		block79.f.ori	grape_10	PAC:17830309	1719222	1705258	columbine_01	Aqcoe1G249400.1.v3.1	16047546	16046261	62.1493
		block79.f.ori	grape_10	PAC:17830313	1747278	1751905	columbine_01	Aqcoe1G249500.1.v3.1	16065130	16074098	1.0454
		block79.f.ori	grape_10	PAC:17830314	1754577	1757625	columbine_01	Aqcoe1G249600.1.v3.1	16076902	16082383	1.6494
		block80.f.ori	grape_10	PAC:17830405	3103623	3096207	columbine_01	Aqcoe1G216700.1.v3.1	13008351	13004551	1.4072
		block80.f.ori	grape_10	PAC:17830407	3118051	3114236	columbine_01	Aqcoe1G216800.1.v3.1	13012671	13011325	44.3878
		block80.f.ori	grape_10	PAC:17830408	3133523	3128150	columbine_01	Aqcoe1G218300.1.v3.1	13154818	13160829	1.9656
		block80.f.ori	grape_10	PAC:17830409	3139314	3149668	columbine_01	Aqcoe1G219000.1.v3.1	13211764	13215120	0.9195
		block80.f.ori	grape_10	PAC:17830412	3212792	3210801	columbine_01	Aqcoe1G219400.1.v3.1	13253780	13251542	1.8785
		block81.f.ori	grape_10	PAC:17830741	9868607	9872737	columbine_01	Aqcoe1G169800.1.v3.1	9790381	9792057	12.6824
		block81.f.ori	grape_10	PAC:17830753	10151872	10150175	columbine_01	Aqcoe1G171300.1.v3.1	9870808	9872956	2.6745
		block81.f.ori	grape_10	PAC:17830771	10647174	10644348	columbine_01	Aqcoe1G171800.1.v3.1	9887691	9890228	7.2494
		block81.f.ori	grape_10	PAC:17830783	10975230	10951868	columbine_01	Aqcoe1G171900.1.v3.1	9892494	9896747	1.2692
		block81.f.ori	grape_10	PAC:17842416	11056628	11068307	columbine_01	Aqcoe1G172800.1.v3.1	10008656	9995728	15.1577
		block82.r.ori	grape_10	PAC:17830535	5206414	5179197	columbine_01	Aqcoe1G195200.1.v3.1	11444100	11449231	3.5792
		block82.r.ori	grape_10	PAC:17830536	5216416	5225915	columbine_01	Aqcoe1G195100.1.v3.1	11438918	11433599	1.3897
		block82.r.ori	grape_10	PAC:17830537	5227247	5234809	columbine_01	Aqcoe1G195000.1.v3.1	11432089	11426679	1.1643
		block82.r.ori	grape_10	PAC:17830538	5235510	5238744	columbine_01	Aqcoe1G194800.1.v3.1	11421068	11419206	68.1977
		block82.r.ori	grape_10	PAC:17830540	5263712	5248041	columbine_01	Aqcoe1G193200.1.v3.1	11348972	11346509	11.5362
		block82.r.ori	grape_10	PAC:17830541	5271298	5268240	columbine_01	Aqcoe1G192800.1.v3.1	11315001	11317537	2.116
		block82.r.ori	grape_10	PAC:17830543	5301781	5295923	columbine_01	Aqcoe1G192600.1.v3.1	11293953	11297673	1.9814
		block82.r.ori	grape_10	PAC:17830546	5357786	5345919	columbine_01	Aqcoe1G191500.1.v3.1	11229000	11234753	1.7901
		block82.r.ori	grape_10	PAC:17830557	5489457	5489008	columbine_01	Aqcoe1G190700.1.v3.1	11176516	11177010	68.2952
		block82.r.ori	grape_10	PAC:17830574	5912967	5908360	columbine_01	Aqcoe1G190400.1.v3.1	11170542	11167738	1.3277
		block82.r.ori	grape_10	PAC:17830593	6189529	6186811	columbine_01	Aqcoe1G189700.1.v3.1	11106433	11108912	1.7487
		block82.r.ori	grape_10	PAC:17830596	6283984	6321024	columbine_01	Aqcoe1G189400.1.v3.1	11092266	11083279	1.152
		block82.r.ori	grape_10	PAC:17830598	6337103	6335026	columbine_01	Aqcoe1G189200.1.v3.1	11078601	11079821	2.4124
		block82.r.ori	grape_10	PAC:17830603	6434209	6445036	columbine_01	Aqcoe1G188800.1.v3.1	11055217	11058634	1.2741
		block82.r.ori	grape_10	PAC:17830606	6481782	6482423	columbine_01	Aqcoe1G188600.1.v3.1	11044730	11044123	5.5476
		block82.r.ori	grape_10	PAC:17830608	6531242	6527463	columbine_01	Aqcoe1G188500.1.v3.1	11027615	11030649	0.8325
		block82.r.ori	grape_10	PAC:17830611	6602701	6607163	columbine_01	Aqcoe1G188000.1.v3.1	11013997	11008041	1.7653
		block82.r.ori	grape_10	PAC:17830612	6611647	6636893	columbine_01	Aqcoe1G187900.1.v3.1	11003810	10997953	1.1803
		block82.r.ori	grape_10	PAC:17830613	6641926	6646474	columbine_01	Aqcoe1G187800.1.v3.1	10995285	10994044	5.9439
		block82.r.ori	grape_10	PAC:17830619	6720758	6726161	columbine_01	Aqcoe1G187600.1.v3.1	10989010	10984706	1.1248
		block82.r.ori	grape_10	PAC:17830622	6741517	6747939	columbine_01	Aqcoe1G187400.1.v3.1	10981376	10976164	1.1598
		block82.r.ori	grape_10	PAC:17830628	6867305	6869519	columbine_01	Aqcoe1G185900.1.v3.1	10906248	10905370	5.2431
		block82.r.ori	grape_10	PAC:17830629	6873990	6870936	columbine_01	Aqcoe1G185800.1.v3.1	10901710	10903672	3.01
		block82.r.ori	grape_10	PAC:17830631	6907966	6923359	columbine_01	Aqcoe1G185600.1.v3.1	10889199	10884026	1.7008
		block82.r.ori	grape_10	PAC:17830635	6964043	6957710	columbine_01	Aqcoe1G185500.1.v3.1	10874534	10882448	1.5555
		block82.r.ori	grape_10	PAC:17830654	7368558	7367051	columbine_01	Aqcoe1G185300.1.v3.1	10866895	10868588	38.5087
		block82.r.ori	grape_10	PAC:17830660	7492887	7542532	columbine_01	Aqcoe1G185100.1.v3.1	10863634	10848931	1.2672
		block82.r.ori	grape_10	PAC:17830670	7850829	7855657	columbine_01	Aqcoe1G184900.1.v3.1	10840901	10836102	1.5451
		block82.r.ori	grape_10	PAC:17830675	7992592	7997776	columbine_01	Aqcoe1G184800.1.v3.1	10832755	10830939	4.0982
		block82.r.ori	grape_10	PAC:17830677	8099058	8011502	columbine_01	Aqcoe1G184500.1.v3.1	10790599	10819147	1.1965
		block82.r.ori	grape_10	PAC:17830678	8112711	8129212	columbine_01	Aqcoe1G184400.1.v3.1	10775450	10778279	1.3935
		block82.r.ori	grape_10	PAC:17830679	8166463	8207613	columbine_01	Aqcoe1G183700.1.v3.1	10718587	10711039	1.7081
		block82.r.ori	grape_10	PAC:17830680	8217310	8226063	columbine_01	Aqcoe1G183600.1.v3.1	10709861	10705478	1.8427
		block82.r.ori	grape_10	PAC:17830682	8272840	8240065	columbine_01	Aqcoe1G183500.1.v3.1	10690635	10700773	1.4338
		block83.r.ori	grape_10	PAC:17830355	2471773	2463271	columbine_01	Aqcoe1G229500.1.v3.1	14170965	14169726	66.3024
		block83.r.ori	grape_10	PAC:17830363	2545291	2546883	columbine_01	Aqcoe1G229300.1.v3.1	14163476	14161830	3.3089
		block83.r.ori	grape_10	PAC:17830364	2549744	2549343	columbine_01	Aqcoe1G228800.1.v3.1	14045795	14046205	2.0012
		block83.r.ori	grape_10	PAC:17830367	2568401	2571848	columbine_01	Aqcoe1G228000.1.v3.1	13959696	13964345	1.915
		block83.r.ori	grape_10	PAC:17830369	2577870	2577241	columbine_01	Aqcoe1G227500.1.v3.1	13926359	13926826	1.6884
		block83.r.ori	grape_10	PAC:17830370	2596657	2584702	columbine_01	Aqcoe1G226200.1.v3.1	13821375	13828157	6.1231
		block83.r.ori	grape_10	PAC:17830371	2619276	2619803	columbine_01	Aqcoe1G225500.1.v3.1	13779857	13779339	1.6012
		block83.r.ori	grape_10	PAC:17830373	2646850	2636699	columbine_01	Aqcoe1G225400.1.v3.1	13770624	13774880	9.6684
		block83.r.ori	grape_10	PAC:17830374	2652801	2660280	columbine_01	Aqcoe1G225100.1.v3.1	13737695	13736745	10.2099
		block83.r.ori	grape_10	PAC:17830378	2720041	2723186	columbine_01	Aqcoe1G224200.1.v3.1	13646810	13644668	1.7565
		block83.r.ori	grape_10	PAC:17830379	2732279	2725731	columbine_01	Aqcoe1G224100.1.v3.1	13638439	13640437	2.6825
		block83.r.ori	grape_10	PAC:17830382	2784920	2784201	columbine_01	Aqcoe1G223300.1.v3.1	13593461	13594195	2.5481
		block83.r.ori	grape_10	PAC:17830383	2790462	2792177	columbine_01	Aqcoe1G222400.1.v3.1	13488389	13489807	34.013
		block83.r.ori	grape_10	PAC:17830385	2817965	2820271	columbine_01	Aqcoe1G222100.1.v3.1	13467274	13464583	2.364
		block83.r.ori	grape_10	PAC:17830386	2839917	2855651	columbine_01	Aqcoe1G222000.2.v3.1	13459297	13453903	2.4257
		block83.r.ori	grape_10	PAC:17830388	2862080	2866619	columbine_01	Aqcoe1G221900.1.v3.1	13449335	13444372	1.3942
		block83.r.ori	grape_10	PAC:17830389	2877937	2867315	columbine_01	Aqcoe1G221800.1.v3.1	13437557	13443368	1.081
		block83.r.ori	grape_10	PAC:17830390	2888793	2893108	columbine_01	Aqcoe1G221700.1.v3.1	13419690	13414265	1.0636
		block83.r.ori	grape_10	PAC:17830392	2908713	2910288	columbine_01	Aqcoe1G221400.1.v3.1	13405233	13403280	3.679
		block83.r.ori	grape_10	PAC:17830394	2923215	2925221	columbine_01	Aqcoe1G220600.1.v3.1	13325996	13328319	2.1811
		block83.r.ori	grape_10	PAC:17830395	2933085	2926428	columbine_01	Aqcoe1G220400.1.v3.1	13317145	13319033	1.3769
		block83.r.ori	grape_10	PAC:17830400	3000367	3000979	columbine_01	Aqcoe1G220000.1.v3.1	13297665	13296377	2.3224
		block83.r.ori	grape_10	PAC:17830401	3008946	3010008	columbine_01	Aqcoe1G219900.1.v3.1	13284014	13282835	6.0121
		block83.r.ori	grape_10	PAC:17830402	3042201	3017057	columbine_01	Aqcoe1G219700.1.v3.1	13275770	13276922	2.3693
		block83.r.ori	grape_10	PAC:17830404	3064602	3054528	columbine_01	Aqcoe1G219600.1.v3.1	13267508	13274542	0.9977
		block83.r.ori	grape_10	PAC:17830408	3133523	3128150	columbine_01	Aqcoe1G218300.1.v3.1	13154818	13160829	1.9656
		block83.r.ori	grape_10	PAC:17830413	3219089	3219676	columbine_01	Aqcoe1G216400.1.v3.1	12980820	12979639	2.8787
		block83.r.ori	grape_10	PAC:17830416	3250514	3251387	columbine_01	Aqcoe1G215900.1.v3.1	12962787	12959218	54.8348
		block83.r.ori	grape_10	PAC:17830417	3259640	3253728	columbine_01	Aqcoe1G215800.1.v3.1	12953288	12957684	1.6481
		block83.r.ori	grape_10	PAC:17830419	3261100	3262131	columbine_01	Aqcoe1G214900.1.v3.1	12881504	12882361	9.7132
		block83.r.ori	grape_10	PAC:17830420	3271408	3273129	columbine_01	Aqcoe1G214800.1.v3.1	12880021	12877202	56.2175
		block83.r.ori	grape_10	PAC:17830421	3280729	3278498	columbine_01	Aqcoe1G214300.2.v3.1	12858563	12862312	15.2462
		block84.r.ori	grape_10	PAC:17830440	3662166	3682329	columbine_01	Aqcoe1G211500.1.v3.1	12639827	12634194	64.2965
		block84.r.ori	grape_10	PAC:17830441	3684627	3685673	columbine_01	Aqcoe1G211100.1.v3.1	12614320	12613258	2.2567
		block84.r.ori	grape_10	PAC:17830442	3690473	3693480	columbine_01	Aqcoe1G211000.1.v3.1	12601875	12598327	2.4532
		block84.r.ori	grape_10	PAC:17830443	3697861	3713226	columbine_01	Aqcoe1G210100.1.v3.1	12512054	12500362	1.7423
		block84.r.ori	grape_10	PAC:17830445	3730930	3738385	columbine_01	Aqcoe1G209900.1.v3.1	12487444	12482287	1.9249
		block84.r.ori	grape_10	PAC:17830449	3809170	3793319	columbine_01	Aqcoe1G209800.1.v3.1	12479490	12481643	3.425
		block84.r.ori	grape_10	PAC:17830457	3961288	3963564	columbine_01	Aqcoe1G208800.1.v3.1	12423675	12419698	1.095
		block84.r.ori	grape_10	PAC:17830462	4028962	4024451	columbine_01	Aqcoe1G208100.1.v3.1	12371944	12375494	1.6577
		block84.r.ori	grape_10	PAC:17830481	4376121	4377114	columbine_01	Aqcoe1G208000.1.v3.1	12370407	12368971	1.5121
		block84.r.ori	grape_10	PAC:17830492	4614304	4613525	columbine_01	Aqcoe1G207600.1.v3.1	12353312	12354527	4.6042
		block84.r.ori	grape_10	PAC:17830495	4636653	4633754	columbine_01	Aqcoe1G206200.1.v3.1	12265725	12267274	1.9824
		block84.r.ori	grape_10	PAC:17830496	4653484	4638773	columbine_01	Aqcoe1G206100.1.v3.1	12256648	12264818	1.2793
		block84.r.ori	grape_10	PAC:17830497	4660592	4669336	columbine_01	Aqcoe1G206000.1.v3.1	12249063	12242391	1.3811
		block84.r.ori	grape_10	PAC:17830498	4682365	4672999	columbine_01	Aqcoe1G205900.1.v3.1	12236724	12239202	15.4718
		block84.r.ori	grape_10	PAC:17830499	4692251	4700305	columbine_01	Aqcoe1G204700.1.v3.1	12157801	12152862	1.3141
		block84.r.ori	grape_10	PAC:17830500	4762294	4706210	columbine_01	Aqcoe1G204400.1.v3.1	12133197	12146129	2.0265
		block84.r.ori	grape_10	PAC:17830502	4783952	4782784	columbine_01	Aqcoe1G203900.1.v3.1	12089342	12094424	1.3287
		block84.r.ori	grape_10	PAC:17830503	4806676	4786396	columbine_01	Aqcoe1G203500.1.v3.1	12061563	12068911	1.2942
		block85.r.ori	grape_10	PAC:17830307	1693052	1689301	columbine_01	Aqcoe1G247800.1.v3.1	15908106	15904677	1.5636
		block85.r.ori	grape_10	PAC:17830309	1719222	1705258	columbine_01	Aqcoe1G247300.1.v3.1	15825145	15826392	60.7284
		block85.r.ori	grape_10	PAC:17830317	1782387	1786317	columbine_01	Aqcoe1G246200.1.v3.1	15684167	15678014	1.2995
		block85.r.ori	grape_10	PAC:17830318	1786736	1790924	columbine_01	Aqcoe1G246100.1.v3.1	15671398	15671018	2.9037
		block85.r.ori	grape_10	PAC:17830319	1793758	1792148	columbine_01	Aqcoe1G245900.1.v3.1	15657600	15660735	4.9167
		block85.r.ori	grape_10	PAC:17830320	1807777	1805314	columbine_01	Aqcoe1G245800.1.v3.1	15642212	15643969	2.82
		block85.r.ori	grape_10	PAC:17830321	1815758	1814233	columbine_01	Aqcoe1G245600.1.v3.1	15605892	15607425	2.6074
		block85.r.ori	grape_10	PAC:17830322	1822736	1826872	columbine_01	Aqcoe1G244700.1.v3.1	15540135	15540983	61.2122
		block85.r.ori	grape_10	PAC:17830323	1838207	1840711	columbine_01	Aqcoe1G243600.1.v3.1	15463329	15465256	67.9628
		block85.r.ori	grape_10	PAC:17830327	1872340	1869067	columbine_01	Aqcoe1G243500.1.v3.1	15430393	15433640	1.8551
		block85.r.ori	grape_10	PAC:17830328	1875979	1880003	columbine_01	Aqcoe1G243400.1.v3.1	15428102	15425278	1.1237
		block85.r.ori	grape_10	PAC:17830329	1882608	1940913	columbine_01	Aqcoe1G242800.1.v3.1	15363668	15354548	1.2084
		block85.r.ori	grape_10	PAC:17830333	2008822	1993520	columbine_01	Aqcoe1G242400.1.v3.1	15319537	15325005	2.1668
		block85.r.ori	grape_10	PAC:17830336	2087171	2091080	columbine_01	Aqcoe1G240700.1.v3.1	15159860	15153320	2.2503
		block85.r.ori	grape_10	PAC:17830337	2094082	2092386	columbine_01	Aqcoe1G240500.1.v3.1	15138913	15140653	69.7546
		block85.r.ori	grape_10	PAC:17830338	2105797	2110717	columbine_01	Aqcoe1G240100.1.v3.1	15072782	15070440	0.9673
		block85.r.ori	grape_10	PAC:17830339	2113434	2112286	columbine_01	Aqcoe1G240000.1.v3.1	15065205	15066392	1.521
		block85.r.ori	grape_10	PAC:17830344	2342096	2337706	columbine_01	Aqcoe1G239600.1.v3.1	15028870	15031091	1.8549
		block86.r.ori	grape_10	PAC:17824150	133302	132655	columbine_01	Aqcoe1G356800.1.v3.1	33996558	33997241	6.4709
		block86.r.ori	grape_10	PAC:17824151	156922	155841	columbine_01	Aqcoe1G356100.1.v3.1	33890308	33893075	3.9872
		block86.r.ori	grape_10	PAC:17824152	178205	179798	columbine_01	Aqcoe1G356000.1.v3.1	33880056	33877540	2.3966
		block86.r.ori	grape_10	PAC:17824153	184137	182151	columbine_01	Aqcoe1G355900.1.v3.1	33870802	33874847	1.8133
		block86.r.ori	grape_10	PAC:17824154	195087	190359	columbine_01	Aqcoe1G355800.1.v3.1	33865002	33869655	6.7026
		block86.r.ori	grape_10	PAC:17824156	208985	219428	columbine_01	Aqcoe1G355600.1.v3.1	33853267	33839295	1.1557
		block86.r.ori	grape_10	PAC:17824162	238997	242009	columbine_01	Aqcoe1G354400.1.v3.1	33769092	33767909	9.5341
		block86.r.ori	grape_10	PAC:17824163	245231	250459	columbine_01	Aqcoe1G353900.1.v3.1	33729679	33730716	72.7583
		block86.r.ori	grape_10	PAC:17824165	260531	262558	columbine_01	Aqcoe1G353800.1.v3.1	33728183	33726581	1.9097
		block86.r.ori	grape_10	PAC:17824167	300629	304046	columbine_01	Aqcoe1G352400.1.v3.1	33633072	33629001	1.7537
		block86.r.ori	grape_10	PAC:17824169	328295	318130	columbine_01	Aqcoe1G352200.1.v3.1	33615195	33625037	2.7699
		block87.r.ori	grape_10	PAC:17824195	618767	620863	columbine_01	Aqcoe1G294300.1.v3.1	22185455	22182984	4.0259
		block87.r.ori	grape_10	PAC:17824196	634498	638566	columbine_01	Aqcoe1G294200.1.v3.1	22173692	22167244	1.3074
		block87.r.ori	grape_10	PAC:17824197	641937	648890	columbine_01	Aqcoe1G293900.1.v3.1	22147488	22145648	6.8635
		block87.r.ori	grape_10	PAC:17824198	651787	649382	columbine_01	Aqcoe1G293800.1.v3.1	22140739	22144637	1.6047
		block87.r.ori	grape_10	PAC:17824204	738364	734519	columbine_01	Aqcoe1G293700.1.v3.1	22122532	22130273	1.4172
		block87.r.ori	grape_10	PAC:17824209	829404	822151	columbine_01	Aqcoe1G293400.1.v3.1	22025969	22035227	1.6493
		block87.r.ori	grape_10	PAC:17824211	839839	836683	columbine_01	Aqcoe1G292600.1.v3.1	21903588	21906819	1.228
		block87.r.ori	grape_10	PAC:17824213	851314	845672	columbine_01	Aqcoe1G292500.1.v3.1	21855464	21863904	2.1776
		block87.r.ori	grape_10	PAC:17824214	859327	859076	columbine_01	Aqcoe1G292100.1.v3.1	21827803	21830287	7.1689
		block87.r.ori	grape_10	PAC:17824216	871269	866516	columbine_01	Aqcoe1G291300.1.v3.1	21681486	21685553	1.3173
		block88.r.ori	grape_10	PAC:17830283	1419287	1428194	columbine_01	Aqcoe1G254600.1.v3.1	16721970	16714233	1.2957
		block88.r.ori	grape_10	PAC:17830284	1444059	1443310	columbine_01	Aqcoe1G254200.1.v3.1	16698035	16697211	7.8142
		block88.r.ori	grape_10	PAC:17830290	1485982	1484934	columbine_01	Aqcoe1G253500.1.v3.1	16609614	16609244	12.5724
		block88.r.ori	grape_10	PAC:17830293	1505621	1501102	columbine_01	Aqcoe1G252600.1.v3.1	16460746	16474534	1.3057
		block88.r.ori	grape_10	PAC:17830295	1559707	1561395	columbine_01	Aqcoe1G252300.1.v3.1	16440142	16438355	2.3979
		block88.r.ori	grape_10	PAC:17830297	1593013	1589005	columbine_01	Aqcoe1G252200.1.v3.1	16432574	16436229	1.125
		block88.r.ori	grape_10	PAC:17830300	1617819	1621283	columbine_01	Aqcoe1G252000.1.v3.1	16407980	16411416	3.551
		block88.r.ori	grape_10	PAC:17830302	1629614	1632889	columbine_01	Aqcoe1G251800.1.v3.1	16384743	16381025	1.7543
		block88.r.ori	grape_10	PAC:17830305	1676398	1675752	columbine_01	Aqcoe1G250800.1.v3.1	16285061	16285504	11.6874
		block88.r.ori	grape_10	PAC:17830313	1747278	1751905	columbine_01	Aqcoe1G249500.1.v3.1	16065130	16074098	1.0454
		block89.r.ori	grape_10	PAC:17830504	4807291	4822975	columbine_01	Aqcoe1G201500.1.v3.1	11965114	11972688	1.8296
		block89.r.ori	grape_10	PAC:17830519	4955732	5013466	columbine_01	Aqcoe1G200400.1.v3.1	11902783	11915368	1.3707
		block89.r.ori	grape_10	PAC:17830525	5052331	5051980	columbine_01	Aqcoe1G198800.1.v3.1	11718969	11718241	77.2927
		block89.r.ori	grape_10	PAC:17830529	5081727	5082561	columbine_01	Aqcoe1G197900.1.v3.1	11672554	11670230	66.6608
		block89.r.ori	grape_10	PAC:17830531	5117078	5094376	columbine_01	Aqcoe1G197700.1.v3.1	11651964	11660294	1.3574
		block90.r.ori	grape_10	PAC:17830272	1305449	1304688	columbine_01	Aqcoe1G259100.1.v3.1	17336329	17337027	10.2525
		block90.r.ori	grape_10	PAC:17830273	1305977	1306887	columbine_01	Aqcoe1G258200.1.v3.1	17155751	17155018	68.4499
		block90.r.ori	grape_10	PAC:17830275	1338022	1336331	columbine_01	Aqcoe1G258100.1.v3.1	17148188	17147127	16.7738
		block90.r.ori	grape_10	PAC:17830276	1346444	1348442	columbine_01	Aqcoe1G258000.1.v3.1	17130810	17128319	4.6778
		block90.r.ori	grape_10	PAC:17830279	1391740	1397473	columbine_01	Aqcoe1G257800.1.v3.1	17112944	17124668	1.9005
		block90.r.ori	grape_10	PAC:17830280	1399220	1398311	columbine_01	Aqcoe1G257200.1.v3.1	17033469	17034054	4.085
		block93.f.ori	grape_10	PAC:17824158	222774	228777	columbine_04	Aqcoe4G227300.1.v3.1	36369610	36368723	48.9197
		block93.f.ori	grape_10	PAC:17824161	238024	236166	columbine_04	Aqcoe4G228000.1.v3.1	36437584	36435695	1.6771
		block93.f.ori	grape_10	PAC:17824164	256162	258122	columbine_04	Aqcoe4G228500.1.v3.1	36481271	36483471	8.6016
		block93.f.ori	grape_10	PAC:17824165	260531	262558	columbine_04	Aqcoe4G228600.1.v3.1	36485571	36487899	2.25
		block93.f.ori	grape_10	PAC:17824167	300629	304046	columbine_04	Aqcoe4G229400.1.v3.1	36597311	36602091	1.4955
		block94.r.ori	grape_10	PAC:17830440	3662166	3682329	columbine_04	Aqcoe4G024400.1.v3.1	2113947	2111638	1.5457
		block94.r.ori	grape_10	PAC:17830445	3730930	3738385	columbine_04	Aqcoe4G024000.1.v3.1	2005998	1999023	1.7603
		block94.r.ori	grape_10	PAC:17830454	3883840	3911610	columbine_04	Aqcoe4G023400.1.v3.1	1951566	1944744	1.1509
		block94.r.ori	grape_10	PAC:17830456	3951387	3937807	columbine_04	Aqcoe4G022400.1.v3.1	1887462	1893506	1.4321
		block94.r.ori	grape_10	PAC:17830457	3961288	3963564	columbine_04	Aqcoe4G021700.1.v3.1	1825640	1825322	0.998
		block94.r.ori	grape_10	PAC:17830458	3966988	3973071	columbine_04	Aqcoe4G021100.1.v3.1	1788046	1786745	2.9974
		block94.r.ori	grape_10	PAC:17830461	4018702	4023417	columbine_04	Aqcoe4G020000.1.v3.1	1722834	1726447	4.0222
		block94.r.ori	grape_10	PAC:17830469	4165584	4143873	columbine_04	Aqcoe4G018400.1.v3.1	1585975	1584586	7.5747
		block94.r.ori	grape_10	PAC:17830490	4527597	4542982	columbine_04	Aqcoe4G017400.1.v3.1	1463282	1451819	2.131
		block94.r.ori	grape_10	PAC:17830491	4570936	4544044	columbine_04	Aqcoe4G017200.1.v3.1	1441993	1445462	1.708
		block94.r.ori	grape_10	PAC:17830498	4682365	4672999	columbine_04	Aqcoe4G016500.1.v3.1	1357538	1361595	1.7869
		block95.r.ori	grape_10	PAC:17830336	2087171	2091080	columbine_04	Aqcoe4G061200.1.v3.1	5511074	5506701	3.274
		block95.r.ori	grape_10	PAC:17830340	2121148	2127806	columbine_04	Aqcoe4G059900.1.v3.1	5385813	5380822	2.5432
		block95.r.ori	grape_10	PAC:17830341	2132096	2130340	columbine_04	Aqcoe4G059800.1.v3.1	5376531	5378790	1.6469
		block95.r.ori	grape_10	PAC:17830342	2135442	2133478	columbine_04	Aqcoe4G059600.1.v3.1	5351983	5353557	1.8932
		block95.r.ori	grape_10	PAC:17830347	2369677	2374072	columbine_04	Aqcoe4G058500.1.v3.1	5197882	5194859	1.4242
		block95.r.ori	grape_10	PAC:17830348	2377842	2409593	columbine_04	Aqcoe4G058400.1.v3.1	5194469	5192526	17.617
		block95.r.ori	grape_10	PAC:17830351	2441986	2445172	columbine_04	Aqcoe4G057100.1.v3.1	5044483	5041165	4.5411
		block95.r.ori	grape_10	PAC:17830353	2455731	2451397	columbine_04	Aqcoe4G056900.1.v3.1	5036386	5038893	1.7635
		block96.r.ori	grape_10	PAC:17830370	2596657	2584702	columbine_04	Aqcoe4G044200.1.v3.1	3889857	3901744	3.6771
		block96.r.ori	grape_10	PAC:17830371	2619276	2619803	columbine_04	Aqcoe4G043800.1.v3.1	3825391	3824897	4.4343
		block96.r.ori	grape_10	PAC:17830373	2646850	2636699	columbine_04	Aqcoe4G043700.1.v3.1	3819562	3823055	79.0313
		block96.r.ori	grape_10	PAC:17830375	2679543	2706936	columbine_04	Aqcoe4G042700.1.v3.1	3740406	3751493	62.7108
		block96.r.ori	grape_10	PAC:17830377	2714941	2717530	columbine_04	Aqcoe4G042400.1.v3.1	3713232	3710396	1.8118
		block96.r.ori	grape_10	PAC:17830380	2746235	2744332	columbine_04	Aqcoe4G040700.1.v3.1	3576965	3580630	1.3281
		block96.r.ori	grape_10	PAC:17830381	2776099	2782882	columbine_04	Aqcoe4G040500.1.v3.1	3561820	3558458	1.2357
		block97.r.ori	grape_10	PAC:17830319	1793758	1792148	columbine_04	Aqcoe4G069300.1.v3.1	6427811	6428260	3.8249
		block97.r.ori	grape_10	PAC:17830323	1838207	1840711	columbine_04	Aqcoe4G069200.1.v3.1	6382195	6380025	2.1125
		block97.r.ori	grape_10	PAC:17830325	1855205	1863232	columbine_04	Aqcoe4G069000.1.v3.1	6358294	6352296	1.4811
		block97.r.ori	grape_10	PAC:17830326	1868722	1865981	columbine_04	Aqcoe4G068900.1.v3.1	6348252	6351487	1.5956
		block97.r.ori	grape_10	PAC:17830329	1882608	1940913	columbine_04	Aqcoe4G068400.1.v3.1	6302216	6292212	1.718
		block97.r.ori	grape_10	PAC:17830333	2008822	1993520	columbine_04	Aqcoe4G066900.1.v3.1	6108676	6103403	4.9101
		block97.r.ori	grape_10	PAC:17830335	2051979	2083661	columbine_04	Aqcoe4G065500.2.v3.1	5965510	5944615	1.267
		block98.r.ori	grape_10	PAC:17830296	1581430	1562230	columbine_04	Aqcoe4G078600.1.v3.1	7574459	7588931	2.2105
		block98.r.ori	grape_10	PAC:17830299	1609477	1606572	columbine_04	Aqcoe4G077800.1.v3.1	7444236	7444874	1.4719
		block98.r.ori	grape_10	PAC:17830300	1617819	1621283	columbine_04	Aqcoe4G077100.1.v3.1	7320164	7323509	74.3804
		block98.r.ori	grape_10	PAC:17830301	1625051	1626049	columbine_04	Aqcoe4G077000.1.v3.1	7285665	7284664	2.8476
		block98.r.ori	grape_10	PAC:17830302	1629614	1632889	columbine_04	Aqcoe4G076900.1.v3.1	7280914	7279675	2.3384
		block98.r.ori	grape_10	PAC:17830304	1657127	1642651	columbine_04	Aqcoe4G076800.1.v3.1	7268209	7278378	68.8999
		block98.r.ori	grape_10	PAC:17830305	1676398	1675752	columbine_04	Aqcoe4G076500.1.v3.1	7239815	7240285	14.8841
		block99.r.ori	grape_10	PAC:17824197	641937	648890	columbine_04	Aqcoe4G205000.1.v3.1	31329463	31327812	61.5457
		block99.r.ori	grape_10	PAC:17824198	651787	649382	columbine_04	Aqcoe4G204900.1.v3.1	31319800	31323517	78.2169
		block99.r.ori	grape_10	PAC:17824199	656786	655491	columbine_04	Aqcoe4G204000.1.v3.1	31141022	31139742	3.5131
		block99.r.ori	grape_10	PAC:17824212	842951	845138	columbine_04	Aqcoe4G203100.1.v3.1	30990747	30989102	2.8841
		block99.r.ori	grape_10	PAC:17824220	899768	915904	columbine_04	Aqcoe4G202600.1.v3.1	30776743	30773705	68.478
		block99.r.ori	grape_10	PAC:17824222	926010	921207	columbine_04	Aqcoe4G202500.1.v3.1	30725507	30731498	1.7375
		block100.r.ori	grape_10	PAC:17830406	3105995	3112850	columbine_04	Aqcoe4G028600.1.v3.1	2475487	2478636	1.8197
		block100.r.ori	grape_10	PAC:17830415	3232568	3230828	columbine_04	Aqcoe4G027300.1.v3.1	2356019	2357476	1.9707
		block100.r.ori	grape_10	PAC:17830416	3250514	3251387	columbine_04	Aqcoe4G027100.1.v3.1	2342670	2339743	53.402
		block100.r.ori	grape_10	PAC:17830420	3271408	3273129	columbine_04	Aqcoe4G026800.1.v3.1	2324350	2322342	57.2657
		block100.r.ori	grape_10	PAC:17830421	3280729	3278498	columbine_04	Aqcoe4G026700.1.v3.1	2319207	2320684	1.8004
		block100.r.ori	grape_10	PAC:17830425	3340313	3390494	columbine_04	Aqcoe4G026600.1.v3.1	2295615	2315889	3.2269
		block101.r.ori	grape_10	PAC:17830307	1693052	1689301	columbine_04	Aqcoe4G073500.1.v3.1	6927751	6931613	1.7666
		block101.r.ori	grape_10	PAC:17830308	1704500	1695978	columbine_04	Aqcoe4G073400.1.v3.1	6919709	6923820	1.6367
		block101.r.ori	grape_10	PAC:17830309	1719222	1705258	columbine_04	Aqcoe4G073000.1.v3.1	6870762	6871985	2.379
		block101.r.ori	grape_10	PAC:17830314	1754577	1757625	columbine_04	Aqcoe4G072300.1.v3.1	6821482	6817034	2.8594
		block101.r.ori	grape_10	PAC:17830315	1762768	1759712	columbine_04	Aqcoe4G071700.1.v3.1	6776555	6777859	2.3248
		block101.r.ori	grape_10	PAC:17830316	1764407	1781359	columbine_04	Aqcoe4G071400.1.v3.1	6734867	6729359	1.5065
		block102.r.ori	grape_10	PAC:17830397	2949126	2942463	columbine_04	Aqcoe4G032300.1.v3.1	2768492	2772962	1.0557
		block102.r.ori	grape_10	PAC:17830398	2965472	2950422	columbine_04	Aqcoe4G032200.1.v3.1	2763323	2767558	1.1636
		block102.r.ori	grape_10	PAC:17830399	2975403	2968183	columbine_04	Aqcoe4G031700.1.v3.1	2736729	2737478	4.2531
		block102.r.ori	grape_10	PAC:17830401	3008946	3010008	columbine_04	Aqcoe4G031400.1.v3.1	2696154	2697691	3.0583
		block102.r.ori	grape_10	PAC:17830402	3042201	3017057	columbine_04	Aqcoe4G031300.1.v3.1	2691527	2694335	1.9678
		block102.r.ori	grape_10	PAC:17830403	3051464	3051891	columbine_04	Aqcoe4G031200.1.v3.1	2689805	2688045	1.8106
		block103.r.ori	grape_10	PAC:17824155	204741	207934	columbine_04	Aqcoe4G239800.1.v3.1	38751868	38744009	1.3575
		block103.r.ori	grape_10	PAC:17824159	229798	230362	columbine_04	Aqcoe4G239000.1.v3.1	38545343	38544895	0.978
		block103.r.ori	grape_10	PAC:17824170	340934	344299	columbine_04	Aqcoe4G238300.1.v3.1	38451332	38448045	2.5144
		block103.r.ori	grape_10	PAC:17824172	351096	354607	columbine_04	Aqcoe4G237600.1.v3.1	38391337	38386251	1.5678
		block103.r.ori	grape_10	PAC:17824175	378148	380905	columbine_04	Aqcoe4G236300.1.v3.1	38199754	38196417	1.4749
		block106.f.ori	grape_11	PAC:17825835	411340	408386	columbine_07	Aqcoe7G105300.1.v3.1	6380348	6376953	1.1835
		block106.f.ori	grape_11	PAC:17825838	427858	442383	columbine_07	Aqcoe7G105400.1.v3.1	6383520	6394795	1.1029
		block106.f.ori	grape_11	PAC:17825843	509255	498435	columbine_07	Aqcoe7G105700.1.v3.1	6415739	6404154	1.652
		block106.f.ori	grape_11	PAC:17825845	521622	524349	columbine_07	Aqcoe7G106100.1.v3.1	6431933	6433568	4.1181
		block106.f.ori	grape_11	PAC:17825850	553040	554623	columbine_07	Aqcoe7G106600.2.v3.1	6469836	6472511	1.8883
		block106.f.ori	grape_11	PAC:17825855	613386	619686	columbine_07	Aqcoe7G107300.1.v3.1	6540498	6546460	1.554
		block106.f.ori	grape_11	PAC:17825857	642858	640677	columbine_07	Aqcoe7G107500.1.v3.1	6561667	6554923	41.4626
		block106.f.ori	grape_11	PAC:17825858	646508	647791	columbine_07	Aqcoe7G108000.1.v3.1	6593536	6594213	34.8459
		block106.f.ori	grape_11	PAC:17825859	659478	655658	columbine_07	Aqcoe7G108300.1.v3.1	6615733	6611503	4.3731
		block106.f.ori	grape_11	PAC:17825860	666412	667220	columbine_07	Aqcoe7G108500.1.v3.1	6623632	6625123	2.2365
		block106.f.ori	grape_11	PAC:17825861	676341	669554	columbine_07	Aqcoe7G108600.1.v3.1	6632967	6626351	1.2078
		block106.f.ori	grape_11	PAC:17825862	685179	683411	columbine_07	Aqcoe7G108800.1.v3.1	6650485	6652038	2.5085
		block106.f.ori	grape_11	PAC:17825863	699640	690777	columbine_07	Aqcoe7G108900.1.v3.1	6661045	6656373	1.2177
		block106.f.ori	grape_11	PAC:17825865	704010	706403	columbine_07	Aqcoe7G109000.1.v3.1	6661746	6664147	9.8606
		block106.f.ori	grape_11	PAC:17825870	720565	718360	columbine_07	Aqcoe7G109200.1.v3.1	6676530	6672648	1.2408
		block106.f.ori	grape_11	PAC:17825871	721735	734938	columbine_07	Aqcoe7G109400.1.v3.1	6684115	6687316	1.3258
		block106.f.ori	grape_11	PAC:17825872	742938	735424	columbine_07	Aqcoe7G109500.1.v3.1	6695259	6687868	2.0837
		block106.f.ori	grape_11	PAC:17825873	750399	746288	columbine_07	Aqcoe7G109600.1.v3.1	6699893	6696461	1.7775
		block106.f.ori	grape_11	PAC:17825874	753904	759491	columbine_07	Aqcoe7G109900.1.v3.1	6721629	6724285	1.6
		block106.f.ori	grape_11	PAC:17825878	781452	776264	columbine_07	Aqcoe7G110000.1.v3.1	6727385	6725508	2.0023
		block106.f.ori	grape_11	PAC:17825880	794747	788146	columbine_07	Aqcoe7G110200.1.v3.1	6742889	6735971	1.1006
		block106.f.ori	grape_11	PAC:17825881	799692	801692	columbine_07	Aqcoe7G110300.1.v3.1	6743597	6745570	2.964
		block106.f.ori	grape_11	PAC:17825885	809998	811969	columbine_07	Aqcoe7G110500.1.v3.1	6751154	6754420	2.6097
		block106.f.ori	grape_11	PAC:17825888	828290	825205	columbine_07	Aqcoe7G110900.1.v3.1	6788607	6792073	69.9013
		block106.f.ori	grape_11	PAC:17825896	917170	919538	columbine_07	Aqcoe7G111700.1.v3.1	6829550	6831590	59.6667
		block106.f.ori	grape_11	PAC:17825899	928669	934387	columbine_07	Aqcoe7G112300.1.v3.1	6855999	6857715	1.6739
		block106.f.ori	grape_11	PAC:17825902	949543	954796	columbine_07	Aqcoe7G112700.1.v3.1	6870580	6875887	1.3291
		block106.f.ori	grape_11	PAC:17825906	1000359	1001747	columbine_07	Aqcoe7G112900.2.v3.1	6880857	6882369	1.788
		block106.f.ori	grape_11	PAC:17825908	1027523	1031373	columbine_07	Aqcoe7G113100.1.v3.1	6890252	6893078	2.3024
		block106.f.ori	grape_11	PAC:17825910	1039454	1037048	columbine_07	Aqcoe7G114400.1.v3.1	6975526	6972045	1.2345
		block106.f.ori	grape_11	PAC:17825912	1057645	1046317	columbine_07	Aqcoe7G114500.1.v3.1	6977320	6978521	87.2652
		block106.f.ori	grape_11	PAC:17825919	1112115	1109276	columbine_07	Aqcoe7G115000.1.v3.1	6999434	7002179	3.9205
		block106.f.ori	grape_11	PAC:17825921	1125084	1117660	columbine_07	Aqcoe7G115200.1.v3.1	7009865	7006223	1.1044
		block106.f.ori	grape_11	PAC:17825924	1156843	1155354	columbine_07	Aqcoe7G116200.1.v3.1	7061267	7059963	7.2348
		block106.f.ori	grape_11	PAC:17825928	1178837	1181489	columbine_07	Aqcoe7G116700.1.v3.1	7109519	7112118	1.2142
		block106.f.ori	grape_11	PAC:17825929	1183366	1190581	columbine_07	Aqcoe7G116800.1.v3.1	7112900	7118228	1.5007
		block106.f.ori	grape_11	PAC:17825932	1205755	1213113	columbine_07	Aqcoe7G116900.1.v3.1	7119890	7126028	71.3217
		block106.f.ori	grape_11	PAC:17825948	1346563	1341078	columbine_07	Aqcoe7G118500.1.v3.1	7272806	7268937	73.9054
		block106.f.ori	grape_11	PAC:17825950	1372900	1355241	columbine_07	Aqcoe7G119200.1.v3.1	7310649	7295245	1.0352
		block106.f.ori	grape_11	PAC:17825951	1378700	1380629	columbine_07	Aqcoe7G119500.1.v3.1	7325624	7327210	69.8345
		block106.f.ori	grape_11	PAC:17825953	1395443	1397987	columbine_07	Aqcoe7G121200.1.v3.1	7458113	7460661	2.5057
		block106.f.ori	grape_11	PAC:17825954	1403457	1400808	columbine_07	Aqcoe7G121300.1.v3.1	7465900	7462506	1.5131
		block106.f.ori	grape_11	PAC:17825957	1427236	1425009	columbine_07	Aqcoe7G122100.1.v3.1	7527354	7524190	1.4729
		block106.f.ori	grape_11	PAC:17825959	1458773	1448964	columbine_07	Aqcoe7G122200.1.v3.1	7533842	7543728	1.1377
		block106.f.ori	grape_11	PAC:17825961	1476348	1471185	columbine_07	Aqcoe7G122400.1.v3.1	7585223	7588733	68.2137
		block106.f.ori	grape_11	PAC:17825966	1516656	1511283	columbine_07	Aqcoe7G122600.1.v3.1	7597949	7592255	1.3299
		block106.f.ori	grape_11	PAC:17825967	1525957	1519660	columbine_07	Aqcoe7G122800.1.v3.1	7614299	7607999	1.1264
		block106.f.ori	grape_11	PAC:17825968	1530289	1542576	columbine_07	Aqcoe7G122900.1.v3.1	7615701	7621367	1.2245
		block106.f.ori	grape_11	PAC:17825970	1547143	1557263	columbine_07	Aqcoe7G123200.1.v3.1	7633439	7639203	1.403
		block106.f.ori	grape_11	PAC:17825971	1560277	1562390	columbine_07	Aqcoe7G123300.1.v3.1	7641544	7644792	1.2731
		block106.f.ori	grape_11	PAC:17825972	1567480	1577320	columbine_07	Aqcoe7G123500.1.v3.1	7655276	7664819	1.5612
		block106.f.ori	grape_11	PAC:17825973	1579674	1583002	columbine_07	Aqcoe7G123600.1.v3.1	7667942	7668352	1.7658
		block106.f.ori	grape_11	PAC:17825974	1589574	1583901	columbine_07	Aqcoe7G124000.1.v3.1	7689792	7683314	1.2158
		block106.f.ori	grape_11	PAC:17825975	1593853	1593487	columbine_07	Aqcoe7G125000.1.v3.1	7756183	7755476	3.5217
		block106.f.ori	grape_11	PAC:17825976	1599221	1596864	columbine_07	Aqcoe7G125200.1.v3.1	7773089	7776078	71.2729
		block106.f.ori	grape_11	PAC:17825980	1624642	1617849	columbine_07	Aqcoe7G125500.1.v3.1	7792036	7787413	71.859
		block106.f.ori	grape_11	PAC:17825989	1702000	1695956	columbine_07	Aqcoe7G125900.1.v3.1	7813786	7816635	65.0934
		block106.f.ori	grape_11	PAC:17825991	1719797	1713578	columbine_07	Aqcoe7G126600.2.v3.1	7855063	7851063	1.2585
		block106.f.ori	grape_11	PAC:17825993	1758086	1767250	columbine_07	Aqcoe7G127500.1.v3.1	7909151	7917065	1.4718
		block106.f.ori	grape_11	PAC:17825994	1768056	1773357	columbine_07	Aqcoe7G127700.1.v3.1	7927027	7928932	1.4535
		block106.f.ori	grape_11	PAC:17825995	1775089	1782871	columbine_07	Aqcoe7G127800.1.v3.1	7930203	7938203	1.3419
		block106.f.ori	grape_11	PAC:17825996	1791556	1793244	columbine_07	Aqcoe7G128000.1.v3.1	7970222	7973084	3.0101
		block106.f.ori	grape_11	PAC:17825998	1807760	1801377	columbine_07	Aqcoe7G128300.1.v3.1	8001640	7995062	1.0713
		block106.f.ori	grape_11	PAC:17825999	1818033	1819178	columbine_07	Aqcoe7G128500.1.v3.1	8010722	8011875	1.7402
		block106.f.ori	grape_11	PAC:17826007	1870241	1872144	columbine_07	Aqcoe7G129700.1.v3.1	8079307	8077817	7.8189
		block106.f.ori	grape_11	PAC:17826011	1893198	1896311	columbine_07	Aqcoe7G131000.1.v3.1	8158207	8162998	1.3885
		block106.f.ori	grape_11	PAC:17826012	1898315	1897035	columbine_07	Aqcoe7G131300.1.v3.1	8171236	8169645	1.2813
		block106.f.ori	grape_11	PAC:17826013	1903505	1905244	columbine_07	Aqcoe7G131400.1.v3.1	8171780	8173434	1.7504
		block106.f.ori	grape_11	PAC:17826014	1907580	1906418	columbine_07	Aqcoe7G131500.1.v3.1	8175694	8174124	1.1912
		block106.f.ori	grape_11	PAC:17826015	1922308	1942843	columbine_07	Aqcoe7G131600.1.v3.1	8177458	8186908	1.0837
		block106.f.ori	grape_11	PAC:17826016	1950383	1948727	columbine_07	Aqcoe7G131800.1.v3.1	8199974	8198542	1.4018
		block106.f.ori	grape_11	PAC:17826021	1974354	1975226	columbine_07	Aqcoe7G132300.1.v3.1	8232441	8233301	62.8943
		block106.f.ori	grape_11	PAC:17826023	1987342	1985265	columbine_07	Aqcoe7G132400.2.v3.1	8236531	8234822	2.0952
		block106.f.ori	grape_11	PAC:17826024	1994651	1990562	columbine_07	Aqcoe7G132900.1.v3.1	8281125	8277899	1.1131
		block106.f.ori	grape_11	PAC:17826027	2013300	2016345	columbine_07	Aqcoe7G133000.1.v3.1	8287096	8290370	1.7392
		block106.f.ori	grape_11	PAC:17826028	2022182	2016844	columbine_07	Aqcoe7G133100.1.v3.1	8296312	8291153	1.0763
		block106.f.ori	grape_11	PAC:17826030	2039185	2046146	columbine_07	Aqcoe7G133400.1.v3.1	8305076	8314849	1.3224
		block106.f.ori	grape_11	PAC:17826031	2051450	2053148	columbine_07	Aqcoe7G133600.1.v3.1	8327890	8329463	1.3036
		block106.f.ori	grape_11	PAC:17826032	2056917	2059450	columbine_07	Aqcoe7G134200.1.v3.1	8378022	8382819	1.409
		block106.f.ori	grape_11	PAC:17826033	2064360	2070849	columbine_07	Aqcoe7G134800.1.v3.1	8412516	8419008	3.4787
		block107.f.ori	grape_11	PAC:17826124	2919317	2922241	columbine_07	Aqcoe7G166200.1.v3.1	11480289	11483254	1.0491
		block107.f.ori	grape_11	PAC:17826127	2943205	2947862	columbine_07	Aqcoe7G166500.1.v3.1	11497001	11493829	2.1126
		block107.f.ori	grape_11	PAC:17826129	2964490	2967807	columbine_07	Aqcoe7G167500.1.v3.1	11660970	11662067	2.9892
		block107.f.ori	grape_11	PAC:17826130	2972026	2974341	columbine_07	Aqcoe7G168400.1.v3.1	11722261	11719857	1.2645
		block107.f.ori	grape_11	PAC:17826131	2976803	2980025	columbine_07	Aqcoe7G168500.1.v3.1	11725249	11727900	2.2793
		block107.f.ori	grape_11	PAC:17826132	2990592	2982624	columbine_07	Aqcoe7G168900.1.v3.1	11775171	11767099	1.2833
		block107.f.ori	grape_11	PAC:17826133	2994497	3004792	columbine_07	Aqcoe7G169100.1.v3.1	11797324	11802185	13.1408
		block107.f.ori	grape_11	PAC:17826134	3008503	3017514	columbine_07	Aqcoe7G169200.1.v3.1	11820593	11831075	1.3054
		block107.f.ori	grape_11	PAC:17826135	3031472	3022124	columbine_07	Aqcoe7G169400.1.v3.1	11847901	11836068	1.1126
		block107.f.ori	grape_11	PAC:17826137	3044618	3049016	columbine_07	Aqcoe7G170600.1.v3.1	11936337	11939001	1.4386
		block107.f.ori	grape_11	PAC:17826138	3049802	3054773	columbine_07	Aqcoe7G171500.1.v3.1	11995794	12001207	0.9124
		block107.f.ori	grape_11	PAC:17826140	3060015	3057793	columbine_07	Aqcoe7G172500.1.v3.1	12108904	12106288	1.6596
		block107.f.ori	grape_11	PAC:17826141	3072065	3061527	columbine_07	Aqcoe7G172600.1.v3.1	12119638	12110824	2.3129
		block107.f.ori	grape_11	PAC:17826142	3079092	3081640	columbine_07	Aqcoe7G172800.1.v3.1	12130498	12133587	1.9611
		block107.f.ori	grape_11	PAC:17826143	3082576	3082194	columbine_07	Aqcoe7G173100.1.v3.1	12143755	12143356	0.7034
		block107.f.ori	grape_11	PAC:17826144	3088929	3105470	columbine_07	Aqcoe7G174600.1.v3.1	12260997	12264932	1.4318
		block107.f.ori	grape_11	PAC:17826147	3121899	3123869	columbine_07	Aqcoe7G174900.1.v3.1	12299364	12301691	2.2678
		block107.f.ori	grape_11	PAC:17826148	3128526	3123889	columbine_07	Aqcoe7G175200.1.v3.1	12315671	12313282	1.5963
		block107.f.ori	grape_11	PAC:17826151	3138830	3143179	columbine_07	Aqcoe7G175700.1.v3.1	12372653	12375732	1.6208
		block107.f.ori	grape_11	PAC:17826153	3154492	3161924	columbine_07	Aqcoe7G175800.1.v3.1	12376746	12383882	1.4032
		block107.f.ori	grape_11	PAC:17826154	3169455	3164080	columbine_07	Aqcoe7G176700.1.v3.1	12459633	12455393	1.6883
		block107.f.ori	grape_11	PAC:17826155	3179203	3174338	columbine_07	Aqcoe7G176800.1.v3.1	12467676	12463939	1.3062
		block107.f.ori	grape_11	PAC:17826156	3182533	3186748	columbine_07	Aqcoe7G176900.1.v3.1	12470322	12473224	1.4564
		block107.f.ori	grape_11	PAC:17826157	3187448	3190758	columbine_07	Aqcoe7G177500.1.v3.1	12556283	12560783	1.5153
		block107.f.ori	grape_11	PAC:17826158	3191384	3197996	columbine_07	Aqcoe7G178000.1.v3.1	12580874	12582486	65.3417
		block107.f.ori	grape_11	PAC:17826159	3215223	3203127	columbine_07	Aqcoe7G179100.1.v3.1	12665575	12663518	1.6865
		block107.f.ori	grape_11	PAC:17826160	3225166	3224092	columbine_07	Aqcoe7G179300.1.v3.1	12680189	12679268	2.9867
		block107.f.ori	grape_11	PAC:17826161	3234869	3236286	columbine_07	Aqcoe7G179400.1.v3.1	12698068	12699668	60.9074
		block107.f.ori	grape_11	PAC:17826162	3243483	3236835	columbine_07	Aqcoe7G179900.1.v3.1	12766277	12756537	1.3099
		block107.f.ori	grape_11	PAC:17826163	3245991	3247764	columbine_07	Aqcoe7G180200.1.v3.1	12781292	12784337	61.4858
		block107.f.ori	grape_11	PAC:17826167	3263195	3268345	columbine_07	Aqcoe7G180700.1.v3.1	12832164	12837886	2.3305
		block107.f.ori	grape_11	PAC:17826168	3276074	3271417	columbine_07	Aqcoe7G181200.1.v3.1	12863551	12860054	1.0646
		block107.f.ori	grape_11	PAC:17826170	3289595	3294048	columbine_07	Aqcoe7G181600.1.v3.1	12913444	12916730	2.9852
		block108.f.ori	grape_11	PAC:17826181	3399858	3418001	columbine_07	Aqcoe7G188600.1.v3.1	13885592	13880728	3.7097
		block108.f.ori	grape_11	PAC:17826182	3427267	3448865	columbine_07	Aqcoe7G189300.1.v3.1	13949311	13960034	1.0933
		block108.f.ori	grape_11	PAC:17826186	3493115	3486213	columbine_07	Aqcoe7G190000.1.v3.1	14049494	14039707	1.5033
		block108.f.ori	grape_11	PAC:17826187	3514533	3515838	columbine_07	Aqcoe7G190400.1.v3.1	14141787	14142954	0.9617
		block108.f.ori	grape_11	PAC:17826189	3536280	3538825	columbine_07	Aqcoe7G190600.1.v3.1	14159951	14165000	1.5266
		block108.f.ori	grape_11	PAC:17826190	3539907	3549969	columbine_07	Aqcoe7G190700.1.v3.1	14165914	14173194	1.149
		block108.f.ori	grape_11	PAC:17826191	3553469	3557622	columbine_07	Aqcoe7G191000.1.v3.1	14207071	14208727	2.0173
		block108.f.ori	grape_11	PAC:17826193	3577769	3590648	columbine_07	Aqcoe7G191900.1.v3.1	14267809	14278739	0.9842
		block108.f.ori	grape_11	PAC:17826198	3618074	3637878	columbine_07	Aqcoe7G192200.1.v3.1	14286083	14295109	1.2578
		block108.f.ori	grape_11	PAC:17826200	3667671	3671643	columbine_07	Aqcoe7G192400.1.v3.1	14308321	14313343	1.6808
		block108.f.ori	grape_11	PAC:17826202	3690285	3694963	columbine_07	Aqcoe7G192500.1.v3.1	14315603	14319093	5.994
		block108.f.ori	grape_11	PAC:17826203	3695731	3697125	columbine_07	Aqcoe7G193200.1.v3.1	14398314	14399678	2.113
		block108.f.ori	grape_11	PAC:17826204	3705629	3706587	columbine_07	Aqcoe7G193800.1.v3.1	14492680	14493592	0.828
		block108.f.ori	grape_11	PAC:17826206	3717833	3732976	columbine_07	Aqcoe7G194200.1.v3.1	14565931	14595730	1.0596
		block108.f.ori	grape_11	PAC:17826207	3746759	3757181	columbine_07	Aqcoe7G194400.1.v3.1	14620492	14621476	1.3798
		block108.f.ori	grape_11	PAC:17826208	3760735	3758058	columbine_07	Aqcoe7G194700.1.v3.1	14658123	14653501	0.9391
		block108.f.ori	grape_11	PAC:17826211	3787510	3792348	columbine_07	Aqcoe7G195000.1.v3.1	14704821	14709330	1.4517
		block108.f.ori	grape_11	PAC:17826212	3795018	3797664	columbine_07	Aqcoe7G195800.1.v3.1	14863832	14865846	2.4331
		block108.f.ori	grape_11	PAC:17826213	3800090	3803648	columbine_07	Aqcoe7G195900.1.v3.1	14882058	14885500	1.7183
		block108.f.ori	grape_11	PAC:17826215	3809453	3805871	columbine_07	Aqcoe7G196000.2.v3.1	14899223	14889696	1.0699
		block108.f.ori	grape_11	PAC:17826216	3816469	3811540	columbine_07	Aqcoe7G196200.1.v3.1	14914311	14907948	1.9276
		block108.f.ori	grape_11	PAC:17826217	3825506	3836913	columbine_07	Aqcoe7G197500.1.v3.1	15008436	15020291	1.1952
		block109.f.ori	grape_11	PAC:17826047	2163618	2167531	columbine_07	Aqcoe7G143100.1.v3.1	9114873	9118451	1.1799
		block109.f.ori	grape_11	PAC:17826051	2178180	2177831	columbine_07	Aqcoe7G143200.1.v3.1	9120356	9119836	3.9128
		block109.f.ori	grape_11	PAC:17826052	2186400	2179792	columbine_07	Aqcoe7G143300.1.v3.1	9127551	9123292	1.8426
		block109.f.ori	grape_11	PAC:17826053	2194450	2193249	columbine_07	Aqcoe7G143400.1.v3.1	9129179	9130486	1.9588
		block109.f.ori	grape_11	PAC:17826054	2201202	2199317	columbine_07	Aqcoe7G143600.1.v3.1	9147144	9145918	14.0248
		block109.f.ori	grape_11	PAC:17826057	2288764	2285672	columbine_07	Aqcoe7G144300.1.v3.1	9205075	9201948	1.1248
		block109.f.ori	grape_11	PAC:17826058	2305964	2299401	columbine_07	Aqcoe7G144600.1.v3.1	9240669	9234921	1.0741
		block109.f.ori	grape_11	PAC:17826059	2310127	2308784	columbine_07	Aqcoe7G144700.1.v3.1	9245115	9242426	1.3279
		block109.f.ori	grape_11	PAC:17826060	2313436	2319003	columbine_07	Aqcoe7G144800.1.v3.1	9248001	9256182	1.6605
		block109.f.ori	grape_11	PAC:17826061	2323525	2327128	columbine_07	Aqcoe7G145000.1.v3.1	9266140	9269605	1.2366
		block109.f.ori	grape_11	PAC:17826062	2335280	2332022	columbine_07	Aqcoe7G145100.1.v3.1	9278500	9273393	1.5654
		block109.f.ori	grape_11	PAC:17826063	2341649	2343064	columbine_07	Aqcoe7G145200.1.v3.1	9281845	9283973	4.8722
		block109.f.ori	grape_11	PAC:17826065	2351902	2348942	columbine_07	Aqcoe7G145300.1.v3.1	9287818	9284977	5.1455
		block109.f.ori	grape_11	PAC:17826067	2361060	2363987	columbine_07	Aqcoe7G145400.1.v3.1	9293461	9296147	1.052
		block109.f.ori	grape_11	PAC:17826074	2429836	2422151	columbine_07	Aqcoe7G146300.1.v3.1	9469974	9462501	1.1089
		block109.f.ori	grape_11	PAC:17826075	2434822	2437584	columbine_07	Aqcoe7G146800.1.v3.1	9488466	9491166	1.2743
		block109.f.ori	grape_11	PAC:17826076	2441040	2439325	columbine_07	Aqcoe7G147100.1.v3.1	9507881	9506372	2.4746
		block110.f.ori	grape_11	PAC:17826102	2676795	2693063	columbine_07	Aqcoe7G159300.1.v3.1	10919414	10931340	0.9772
		block110.f.ori	grape_11	PAC:17826103	2699336	2694989	columbine_07	Aqcoe7G159500.1.v3.1	10946384	10939726	1.208
		block110.f.ori	grape_11	PAC:17826105	2741445	2736169	columbine_07	Aqcoe7G160100.1.v3.1	11059164	11055540	1.1873
		block110.f.ori	grape_11	PAC:17826106	2751691	2744708	columbine_07	Aqcoe7G160400.1.v3.1	11077229	11073657	2.0479
		block110.f.ori	grape_11	PAC:17826109	2763189	2760901	columbine_07	Aqcoe7G160800.1.v3.1	11109879	11107966	1.2073
		block110.f.ori	grape_11	PAC:17826110	2775940	2777525	columbine_07	Aqcoe7G161400.1.v3.1	11141451	11143985	1.3258
		block110.f.ori	grape_11	PAC:17826112	2800657	2787458	columbine_07	Aqcoe7G162500.1.v3.1	11222547	11214194	1.2578
		block110.f.ori	grape_11	PAC:17826113	2813928	2806049	columbine_07	Aqcoe7G162800.1.v3.1	11257133	11265465	1.2208
		block110.f.ori	grape_11	PAC:17826114	2815015	2821074	columbine_07	Aqcoe7G163000.1.v3.1	11270215	11275445	2.4448
		block110.f.ori	grape_11	PAC:17826115	2829939	2825909	columbine_07	Aqcoe7G163500.1.v3.1	11300049	11294992	1.3123
		block110.f.ori	grape_11	PAC:17826116	2835900	2836310	columbine_07	Aqcoe7G163700.1.v3.1	11302796	11303209	4.6429
		block110.f.ori	grape_11	PAC:17826117	2846560	2836810	columbine_07	Aqcoe7G163900.1.v3.1	11307980	11306413	1.2067
		block110.f.ori	grape_11	PAC:17826118	2852660	2850970	columbine_07	Aqcoe7G164000.1.v3.1	11316488	11316012	33.5599
		block110.f.ori	grape_11	PAC:17826119	2861356	2866796	columbine_07	Aqcoe7G164100.1.v3.1	11325455	11327331	26.8138
		block110.f.ori	grape_11	PAC:17826120	2873685	2868095	columbine_07	Aqcoe7G164200.1.v3.1	11331404	11328687	1.6265
		block110.f.ori	grape_11	PAC:17826122	2884586	2881794	columbine_07	Aqcoe7G164600.1.v3.1	11351050	11347796	1.5933
		block111.f.ori	grape_11	PAC:17826038	2093950	2100497	columbine_07	Aqcoe7G414900.1.v3.1	41759204	41762860	1.6825
		block111.f.ori	grape_11	PAC:17826039	2104172	2101117	columbine_07	Aqcoe7G415000.1.v3.1	41767258	41763992	0.9234
		block111.f.ori	grape_11	PAC:17826041	2118789	2123024	columbine_07	Aqcoe7G415800.1.v3.1	41806484	41808286	1.5737
		block111.f.ori	grape_11	PAC:17826045	2151133	2146058	columbine_07	Aqcoe7G416200.1.v3.1	41818077	41821408	1.4923
		block111.f.ori	grape_11	PAC:17826047	2163618	2167531	columbine_07	Aqcoe7G417200.1.v3.1	41858746	41860565	1.1148
		block111.f.ori	grape_11	PAC:17826054	2201202	2199317	columbine_07	Aqcoe7G417300.1.v3.1	41862851	41862006	63.7436
		block111.f.ori	grape_11	PAC:17826055	2216836	2218736	columbine_07	Aqcoe7G417400.1.v3.1	41869565	41863507	15.615
		block111.f.ori	grape_11	PAC:17826056	2279815	2283267	columbine_07	Aqcoe7G418500.1.v3.1	41914457	41919928	1.5472
		block111.f.ori	grape_11	PAC:17826057	2288764	2285672	columbine_07	Aqcoe7G418600.1.v3.1	41921076	41920385	3.0248
		block111.f.ori	grape_11	PAC:17826060	2313436	2319003	columbine_07	Aqcoe7G419000.1.v3.1	41954031	41957958	1.2566
		block111.f.ori	grape_11	PAC:17826064	2345257	2343359	columbine_07	Aqcoe7G419200.1.v3.1	41965215	41962161	2.4302
		block111.f.ori	grape_11	PAC:17826066	2357712	2356252	columbine_07	Aqcoe7G419300.1.v3.1	41965761	41968409	5.1818
		block111.f.ori	grape_11	PAC:17826069	2375049	2371490	columbine_07	Aqcoe7G420200.1.v3.1	42001798	41998496	1.7559
		block111.f.ori	grape_11	PAC:17826088	2518467	2520461	columbine_07	Aqcoe7G420700.1.v3.1	42017610	42015873	3.1066
		block112.f.ori	grape_11	PAC:17825955	1406408	1408941	columbine_07	Aqcoe7G424200.1.v3.1	42309550	42307125	1.3587
		block112.f.ori	grape_11	PAC:17825956	1417676	1421490	columbine_07	Aqcoe7G424300.1.v3.1	42310596	42314613	1.26
		block112.f.ori	grape_11	PAC:17825977	1606920	1608211	columbine_07	Aqcoe7G425700.1.v3.1	42379083	42380253	27.5684
		block112.f.ori	grape_11	PAC:17825992	1733908	1755517	columbine_07	Aqcoe7G427200.1.v3.1	42475504	42471303	1.7075
		block112.f.ori	grape_11	PAC:17825997	1796783	1800464	columbine_07	Aqcoe7G427500.1.v3.1	42504693	42506016	1.2435
		block112.f.ori	grape_11	PAC:17825998	1807760	1801377	columbine_07	Aqcoe7G427600.1.v3.1	42518445	42513114	1.3512
		block112.f.ori	grape_11	PAC:17825999	1818033	1819178	columbine_07	Aqcoe7G427800.1.v3.1	42529073	42530183	3.6993
		block112.f.ori	grape_11	PAC:17826018	1959511	1955310	columbine_07	Aqcoe7G429400.1.v3.1	42626099	42623908	1.1487
		block112.f.ori	grape_11	PAC:17826019	1966799	1961169	columbine_07	Aqcoe7G429500.2.v3.1	42632173	42627495	1.1557
		block112.f.ori	grape_11	PAC:17826026	2012798	2008995	columbine_07	Aqcoe7G429600.1.v3.1	42637112	42633972	2.1525
		block112.f.ori	grape_11	PAC:17826030	2039185	2046146	columbine_07	Aqcoe7G429900.1.v3.1	42652534	42658427	1.1874
		block113.f.ori	grape_11	PAC:17822938	15614090	15613334	columbine_07	Aqcoe7G288000.1.v3.1	30829742	30830401	1.3047
		block113.f.ori	grape_11	PAC:17822932	15800738	15801787	columbine_07	Aqcoe7G288400.1.v3.1	30845579	30844141	1.1198
		block113.f.ori	grape_11	PAC:17822929	15821101	15819547	columbine_07	Aqcoe7G289700.1.v3.1	31132289	31134270	60.5133
		block113.f.ori	grape_11	PAC:17822922	15960314	15967898	columbine_07	Aqcoe7G290500.1.v3.1	31214282	31219042	1.444
		block113.f.ori	grape_11	PAC:17822921	15971934	15969015	columbine_07	Aqcoe7G290600.1.v3.1	31222999	31220099	1.587
		block113.f.ori	grape_11	PAC:17822919	16080582	16085813	columbine_07	Aqcoe7G291900.1.v3.1	31370359	31375934	2.1832
		block113.f.ori	grape_11	PAC:17822913	16502598	16509893	columbine_07	Aqcoe7G293200.1.v3.1	31668940	31674130	1.1177
		block113.f.ori	grape_11	PAC:17822911	16576441	16565510	columbine_07	Aqcoe7G293500.1.v3.1	31728044	31725552	75.0771
		block113.f.ori	grape_11	PAC:17822909	16603426	16594183	columbine_07	Aqcoe7G293700.1.v3.1	31742323	31734813	1.0106
		block114.f.ori	grape_11	PAC:17832017	8237733	8236312	columbine_07	Aqcoe7G218800.1.v3.1	18391996	18390119	2.3432
		block114.f.ori	grape_11	PAC:17832029	8612905	8614478	columbine_07	Aqcoe7G219500.1.v3.1	18566833	18568476	80.7551
		block114.f.ori	grape_11	PAC:17832030	8619634	8616499	columbine_07	Aqcoe7G219700.1.v3.1	18587935	18584669	9.2731
		block114.f.ori	grape_11	PAC:17832031	8646991	8696762	columbine_07	Aqcoe7G220000.1.v3.1	18704124	18722870	1.2448
		block114.f.ori	grape_11	PAC:17832049	9287826	9323652	columbine_07	Aqcoe7G220300.1.v3.1	18753222	18742509	26.1302
		block114.f.ori	grape_11	PAC:17832051	9375935	9370058	columbine_07	Aqcoe7G220700.1.v3.1	18885422	18876758	1.7538
		block114.f.ori	grape_11	PAC:17832052	9394158	9389704	columbine_07	Aqcoe7G220900.1.v3.1	18930663	18922918	1.35
		block114.f.ori	grape_11	PAC:17832054	9417160	9433179	columbine_07	Aqcoe7G221400.1.v3.1	19092541	19103040	70.6276
		block114.f.ori	grape_11	PAC:17832058	9496580	9499281	columbine_07	Aqcoe7G221500.1.v3.1	19105602	19108205	5.0147
		block115.f.ori	grape_11	PAC:17836066	19047062	19034420	columbine_07	Aqcoe7G326900.1.v3.1	35506526	35500361	1.3591
		block115.f.ori	grape_11	PAC:17836065	19095228	19050975	columbine_07	Aqcoe7G327000.1.v3.1	35521876	35510023	1.1932
		block115.f.ori	grape_11	PAC:17836064	19103983	19124554	columbine_07	Aqcoe7G327100.1.v3.1	35522841	35530745	0.9789
		block115.f.ori	grape_11	PAC:17836061	19187178	19204657	columbine_07	Aqcoe7G328300.1.v3.1	35658113	35667311	2.591
		block115.f.ori	grape_11	PAC:17836060	19235090	19236560	columbine_07	Aqcoe7G328900.1.v3.1	35720209	35721644	1.106
		block115.f.ori	grape_11	PAC:17836047	19351635	19352156	columbine_07	Aqcoe7G329000.1.v3.1	35728190	35727588	70.3718
		block115.f.ori	grape_11	PAC:17836045	19412663	19439528	columbine_07	Aqcoe7G329300.1.v3.1	35748249	35753730	1.2272
		block115.f.ori	grape_11	PAC:17836042	19458055	19455412	columbine_07	Aqcoe7G329400.1.v3.1	35757234	35754656	1.1594
		block115.f.ori	grape_11	PAC:17836041	19498457	19505532	columbine_07	Aqcoe7G329500.1.v3.1	35758854	35764490	1.1412
		block116.f.ori	grape_11	PAC:17826231	3988735	3991753	columbine_07	Aqcoe7G209000.1.v3.1	16326992	16328527	1.1904
		block116.f.ori	grape_11	PAC:17826232	4002802	3993200	columbine_07	Aqcoe7G209400.1.v3.1	16417330	16409378	1.78
		block116.f.ori	grape_11	PAC:17826234	4024220	4033487	columbine_07	Aqcoe7G210400.1.v3.1	16484502	16478818	2.2776
		block116.f.ori	grape_11	PAC:17826235	4037071	4041815	columbine_07	Aqcoe7G210900.1.v3.1	16532215	16537798	1.2805
		block116.f.ori	grape_11	PAC:17826236	4052218	4046193	columbine_07	Aqcoe7G211100.1.v3.1	16555160	16549890	1.6564
		block116.f.ori	grape_11	PAC:17826237	4081908	4078848	columbine_07	Aqcoe7G212000.1.v3.1	16697026	16695950	1.7189
		block116.f.ori	grape_11	PAC:17826238	4088564	4092815	columbine_07	Aqcoe7G212900.1.v3.1	16767186	16771186	1.4521
		block116.f.ori	grape_11	PAC:17826241	4101737	4105064	columbine_07	Aqcoe7G213000.1.v3.1	16786081	16789388	2.2953
		block116.f.ori	grape_11	PAC:17826242	4118607	4116121	columbine_07	Aqcoe7G213200.1.v3.1	16802330	16801033	2.2004
		block117.f.ori	grape_11	PAC:17826127	2943205	2947862	columbine_07	Aqcoe7G401200.1.v3.1	40999535	41001891	3.0551
		block117.f.ori	grape_11	PAC:17826134	3008503	3017514	columbine_07	Aqcoe7G402300.1.v3.1	41052626	41059162	1.1517
		block117.f.ori	grape_11	PAC:17826136	3037442	3043658	columbine_07	Aqcoe7G402600.1.v3.1	41079318	41083724	1.4278
		block117.f.ori	grape_11	PAC:17826140	3060015	3057793	columbine_07	Aqcoe7G403200.1.v3.1	41105834	41103735	1.8419
		block117.f.ori	grape_11	PAC:17826144	3088929	3105470	columbine_07	Aqcoe7G404300.1.v3.1	41157825	41161959	1.5466
		block117.f.ori	grape_11	PAC:17826149	3133804	3130946	columbine_07	Aqcoe7G404400.1.v3.1	41165183	41162744	1.4822
		block117.f.ori	grape_11	PAC:17826151	3138830	3143179	columbine_07	Aqcoe7G404500.1.v3.1	41165708	41169075	1.4361
		block117.f.ori	grape_11	PAC:17826152	3153202	3143611	columbine_07	Aqcoe7G404700.1.v3.1	41175363	41170306	1.4072
		block117.f.ori	grape_11	PAC:17826168	3276074	3271417	columbine_07	Aqcoe7G404800.1.v3.1	41181064	41178843	73.335
		block118.f.ori	grape_11	PAC:17822907	16686066	16692003	columbine_07	Aqcoe7G296000.1.v3.1	31939115	31943492	1.6062
		block118.f.ori	grape_11	PAC:17822906	16719405	16693035	columbine_07	Aqcoe7G296200.1.v3.1	31958328	31955245	0.8939
		block118.f.ori	grape_11	PAC:17822905	16735889	16724545	columbine_07	Aqcoe7G296500.1.v3.1	32044037	32041676	5.9708
		block118.f.ori	grape_11	PAC:17822904	16744161	16736925	columbine_07	Aqcoe7G296600.1.v3.1	32049663	32044769	1.7338
		block118.f.ori	grape_11	PAC:17822902	16764446	16772528	columbine_07	Aqcoe7G297100.1.v3.1	32075807	32084776	1.8562
		block118.f.ori	grape_11	PAC:17822901	16788400	16774795	columbine_07	Aqcoe7G297200.1.v3.1	32093217	32085608	1.9871
		block118.f.ori	grape_11	PAC:17822897	16885827	16882554	columbine_07	Aqcoe7G297600.1.v3.1	32138481	32136516	1.8238
		block118.f.ori	grape_11	PAC:17836191	16919662	16924056	columbine_07	Aqcoe7G297700.1.v3.1	32152445	32155574	1.3458
		block119.f.ori	grape_11	PAC:17836135	18105273	18111005	columbine_07	Aqcoe7G318700.1.v3.1	34852586	34854074	2.5963
		block119.f.ori	grape_11	PAC:17836127	18229204	18220060	columbine_07	Aqcoe7G318900.1.v3.1	34864057	34861311	9.5117
		block119.f.ori	grape_11	PAC:17836118	18367343	18369892	columbine_07	Aqcoe7G319000.1.v3.1	34868934	34869620	5.8191
		block119.f.ori	grape_11	PAC:17836117	18375306	18374628	columbine_07	Aqcoe7G319100.1.v3.1	34874195	34874939	1.1236
		block119.f.ori	grape_11	PAC:17836116	18384429	18377589	columbine_07	Aqcoe7G319200.1.v3.1	34882958	34875857	1.8663
		block119.f.ori	grape_11	PAC:17836115	18418577	18416054	columbine_07	Aqcoe7G319400.1.v3.1	34906426	34903782	2.3824
		block119.f.ori	grape_11	PAC:17836110	18496488	18519550	columbine_07	Aqcoe7G319900.1.v3.1	35007251	34999808	1.33
		block119.f.ori	grape_11	PAC:17836096	18755907	18750850	columbine_07	Aqcoe7G321500.1.v3.1	35078721	35077744	4.2448
		block120.f.ori	grape_11	PAC:17826222	3913890	3916007	columbine_07	Aqcoe7G203800.1.v3.1	15724947	15726900	1.7435
		block120.f.ori	grape_11	PAC:17826223	3928043	3917245	columbine_07	Aqcoe7G204000.1.v3.1	15736770	15730723	1.3484
		block120.f.ori	grape_11	PAC:17826224	3942400	3949066	columbine_07	Aqcoe7G204100.1.v3.1	15742553	15751337	1.4215
		block120.f.ori	grape_11	PAC:17826225	3965721	3959545	columbine_07	Aqcoe7G205100.1.v3.1	15803453	15801843	9.9381
		block120.f.ori	grape_11	PAC:17826227	3971975	3968621	columbine_07	Aqcoe7G205400.1.v3.1	15883872	15886080	2.8686
		block120.f.ori	grape_11	PAC:17826229	3976209	3975748	columbine_07	Aqcoe7G207100.1.v3.1	16092112	16091933	21.0881
		block120.f.ori	grape_11	PAC:17826230	3983984	3988013	columbine_07	Aqcoe7G207600.1.v3.1	16139351	16143082	1.2865
		block121.f.ori	grape_11	PAC:17824314	6216818	6228878	columbine_07	Aqcoe7G281700.1.v3.1	29752944	29770070	1.2856
		block121.f.ori	grape_11	PAC:17824315	6233260	6263796	columbine_07	Aqcoe7G281900.1.v3.1	29847380	29861572	1.131
		block121.f.ori	grape_11	PAC:17824316	6276491	6274252	columbine_07	Aqcoe7G282100.1.v3.1	29886486	29884293	2.7783
		block121.f.ori	grape_11	PAC:17824324	6357811	6362911	columbine_07	Aqcoe7G282600.1.v3.1	29907560	29907240	81.0909
		block121.f.ori	grape_11	PAC:17824325	6371983	6366289	columbine_07	Aqcoe7G282700.1.v3.1	29914237	29908760	1.1786
		block121.f.ori	grape_11	PAC:17824328	6395091	6387909	columbine_07	Aqcoe7G282800.1.v3.1	29932519	29921754	1.177
		block121.f.ori	grape_11	PAC:17824329	6396360	6397416	columbine_07	Aqcoe7G282900.1.v3.1	29932795	29934262	1.7307
		block122.f.ori	grape_11	PAC:17831986	7646886	7647786	columbine_07	Aqcoe7G313400.1.v3.1	34330554	34331808	2.6561
		block122.f.ori	grape_11	PAC:17831987	7659030	7656707	columbine_07	Aqcoe7G314200.1.v3.1	34397342	34393716	3.3171
		block122.f.ori	grape_11	PAC:17831988	7688676	7667795	columbine_07	Aqcoe7G314300.1.v3.1	34414026	34405069	2.6166
		block122.f.ori	grape_11	PAC:17831989	7721750	7716191	columbine_07	Aqcoe7G314700.1.v3.1	34451294	34446273	1.3516
		block122.f.ori	grape_11	PAC:17831990	7741100	7736904	columbine_07	Aqcoe7G314900.1.v3.1	34458603	34456923	1.9779
		block122.f.ori	grape_11	PAC:17831992	7761222	7760410	columbine_07	Aqcoe7G315000.1.v3.1	34468554	34469378	3.8025
		block123.f.ori	grape_11	PAC:17826100	2659370	2662763	columbine_07	Aqcoe7G411400.1.v3.1	41553314	41555586	1.5643
		block123.f.ori	grape_11	PAC:17826103	2699336	2694989	columbine_07	Aqcoe7G411800.1.v3.1	41576380	41570745	1.1918
		block123.f.ori	grape_11	PAC:17826106	2751691	2744708	columbine_07	Aqcoe7G412500.1.v3.1	41626691	41624441	1.8575
		block123.f.ori	grape_11	PAC:17826108	2756155	2760573	columbine_07	Aqcoe7G412600.1.v3.1	41628039	41631187	2.3968
		block123.f.ori	grape_11	PAC:17826109	2763189	2760901	columbine_07	Aqcoe7G412700.1.v3.1	41633548	41631657	1.4958
		block123.f.ori	grape_11	PAC:17826111	2778391	2781201	columbine_07	Aqcoe7G414000.1.v3.1	41707452	41708768	3.25
		block124.f.ori	grape_11	PAC:17825825	277101	280744	columbine_07	Aqcoe7G100900.1.v3.1	6091815	6088089	1.6244
		block124.f.ori	grape_11	PAC:17825828	312430	317760	columbine_07	Aqcoe7G101300.1.v3.1	6118271	6120441	72.3941
		block124.f.ori	grape_11	PAC:17825829	343151	347775	columbine_07	Aqcoe7G101600.1.v3.1	6171485	6175075	0.9996
		block124.f.ori	grape_11	PAC:17825831	383542	373384	columbine_07	Aqcoe7G102000.1.v3.1	6199859	6189763	1.3061
		block124.f.ori	grape_11	PAC:17825832	385800	394840	columbine_07	Aqcoe7G102100.1.v3.1	6204718	6212301	1.2119
		block124.f.ori	grape_11	PAC:17825834	407256	404959	columbine_07	Aqcoe7G103100.1.v3.1	6257937	6266105	10.1887
		block125.f.ori	grape_11	PAC:17826325	5222025	5230879	columbine_07	Aqcoe7G381200.1.v3.1	39786489	39788812	2.7417
		block125.f.ori	grape_11	PAC:17826326	5233563	5232586	columbine_07	Aqcoe7G381600.1.v3.1	39818291	39817073	11.3583
		block125.f.ori	grape_11	PAC:17826329	5286376	5284741	columbine_07	Aqcoe7G381900.1.v3.1	39863942	39861277	1.8925
		block125.f.ori	grape_11	PAC:17826331	5295514	5302426	columbine_07	Aqcoe7G382100.1.v3.1	39872424	39878216	1.4106
		block125.f.ori	grape_11	PAC:17826334	5338362	5365214	columbine_07	Aqcoe7G382200.1.v3.1	39882194	39890378	1.6052
		block125.f.ori	grape_11	PAC:17826336	5370256	5369451	columbine_07	Aqcoe7G382400.1.v3.1	39893587	39892859	8.9216
		block126.f.ori	grape_11	PAC:17826301	4867036	4862914	columbine_07	Aqcoe7G384800.1.v3.1	40067437	40070248	2.3464
		block126.f.ori	grape_11	PAC:17826306	4933547	4931061	columbine_07	Aqcoe7G385700.1.v3.1	40111418	40110695	3.8618
		block126.f.ori	grape_11	PAC:17826308	4954528	4950028	columbine_07	Aqcoe7G385800.1.v3.1	40117088	40114131	1.3676
		block126.f.ori	grape_11	PAC:17826309	4969526	4976471	columbine_07	Aqcoe7G385900.1.v3.1	40119851	40121790	1.4684
		block126.f.ori	grape_11	PAC:17826310	4984183	4977445	columbine_07	Aqcoe7G386200.1.v3.1	40152760	40150091	2.4928
		block126.f.ori	grape_11	PAC:17826311	5014314	5017431	columbine_07	Aqcoe7G386400.1.v3.1	40170417	40172844	0.9533
		block127.f.ori	grape_11	PAC:17826094	2568060	2573241	columbine_07	Aqcoe7G408200.1.v3.1	41330861	41334032	1.3687
		block127.f.ori	grape_11	PAC:17826095	2579476	2574847	columbine_07	Aqcoe7G408300.1.v3.1	41341008	41335619	1.0368
		block127.f.ori	grape_11	PAC:17826096	2599309	2582096	columbine_07	Aqcoe7G408900.1.v3.1	41389908	41378134	2.1754
		block127.f.ori	grape_11	PAC:17826097	2614906	2600519	columbine_07	Aqcoe7G409300.1.v3.1	41423666	41416091	1.1849
		block127.f.ori	grape_11	PAC:17826098	2655448	2644031	columbine_07	Aqcoe7G409900.1.v3.1	41451671	41444305	1.2216
		block128.f.ori	grape_11	PAC:17832071	10010099	9959777	columbine_07	Aqcoe7G253100.1.v3.1	24040708	24025524	1.3475
		block128.f.ori	grape_11	PAC:17832072	10047514	10093260	columbine_07	Aqcoe7G254100.1.v3.1	24228456	24220888	1.8063
		block128.f.ori	grape_11	PAC:17832077	10203352	10204701	columbine_07	Aqcoe7G254400.1.v3.1	24246111	24247588	6.9482
		block128.f.ori	grape_11	PAC:17832080	10247373	10240816	columbine_07	Aqcoe7G254500.1.v3.1	24252168	24250201	8.3902
		block128.f.ori	grape_11	PAC:17832083	10399911	10405728	columbine_07	Aqcoe7G254700.1.v3.1	24432283	24437381	1.7214
		block129.f.ori	grape_11	PAC:17836151	17793856	17798770	columbine_07	Aqcoe7G304800.1.v3.1	33196457	33200641	1.2601
		block129.f.ori	grape_11	PAC:17836150	17806339	17808706	columbine_07	Aqcoe7G304900.1.v3.1	33206821	33203850	2.9524
		block129.f.ori	grape_11	PAC:17836144	17926009	17905216	columbine_07	Aqcoe7G305800.1.v3.1	33329888	33327034	9.3631
		block129.f.ori	grape_11	PAC:17836127	18229204	18220060	columbine_07	Aqcoe7G306200.1.v3.1	33361553	33359232	1.3744
		block129.f.ori	grape_11	PAC:17836126	18248650	18230306	columbine_07	Aqcoe7G306300.1.v3.1	33362886	33366163	1.17
		block130.f.ori	grape_11	PAC:17825853	595281	587559	columbine_07	Aqcoe7G431900.1.v3.1	42787784	42794646	1.4459
		block130.f.ori	grape_11	PAC:17825863	699640	690777	columbine_07	Aqcoe7G432000.1.v3.1	42795977	42798955	2.189
		block130.f.ori	grape_11	PAC:17825883	803065	803511	columbine_07	Aqcoe7G432600.1.v3.1	42837244	42836813	4.7851
		block130.f.ori	grape_11	PAC:17825887	817606	814459	columbine_07	Aqcoe7G433000.1.v3.1	42871371	42868121	5.9006
		block130.f.ori	grape_11	PAC:17825888	828290	825205	columbine_07	Aqcoe7G433100.1.v3.1	42875968	42872569	3.7013
		block131.f.ori	grape_11	PAC:17836113	18435184	18444627	columbine_07	Aqcoe7G324800.1.v3.1	35292848	35299569	1.4221
		block131.f.ori	grape_11	PAC:17836112	18452626	18452006	columbine_07	Aqcoe7G324900.1.v3.1	35302761	35302059	5.7659
		block131.f.ori	grape_11	PAC:17836093	18848126	18842884	columbine_07	Aqcoe7G325200.1.v3.1	35318268	35322723	2.6342
		block131.f.ori	grape_11	PAC:17836091	18912854	18903622	columbine_07	Aqcoe7G325500.1.v3.1	35355570	35356324	2.8234
		block131.f.ori	grape_11	PAC:17836090	18933627	18934481	columbine_07	Aqcoe7G326100.1.v3.1	35412398	35413276	2.812
		block132.r.ori	grape_11	PAC:17826301	4867036	4862914	columbine_07	Aqcoe7G384800.1.v3.1	40067437	40070248	2.3464
		block132.r.ori	grape_11	PAC:17826312	5036537	5028990	columbine_07	Aqcoe7G384400.1.v3.1	40047829	40053929	1.5797
		block132.r.ori	grape_11	PAC:17826314	5070606	5052980	columbine_07	Aqcoe7G384200.1.v3.1	40024863	40033929	1.2373
		block132.r.ori	grape_11	PAC:17826322	5169886	5145835	columbine_07	Aqcoe7G383900.1.v3.1	40001858	40014801	1.1325
		block132.r.ori	grape_11	PAC:17826323	5181377	5199330	columbine_07	Aqcoe7G383700.1.v3.1	39992495	39987861	1.4345
		block132.r.ori	grape_11	PAC:17826324	5215412	5211131	columbine_07	Aqcoe7G382800.1.v3.1	39935205	39939259	1.1501
		block132.r.ori	grape_11	PAC:17826325	5222025	5230879	columbine_07	Aqcoe7G381200.1.v3.1	39786489	39788812	2.7417
		block132.r.ori	grape_11	PAC:17826337	5375945	5377336	columbine_07	Aqcoe7G380500.1.v3.1	39712405	39709235	64.6548
		block132.r.ori	grape_11	PAC:17826338	5423943	5427320	columbine_07	Aqcoe7G380300.1.v3.1	39699792	39707482	11.639
		block132.r.ori	grape_11	PAC:17826341	5502201	5478362	columbine_07	Aqcoe7G379300.1.v3.1	39645748	39649053	6.4546
		block132.r.ori	grape_11	PAC:17824277	5575151	5557470	columbine_07	Aqcoe7G378700.1.v3.1	39612632	39615759	70.2048
		block132.r.ori	grape_11	PAC:17824289	5776205	5766519	columbine_07	Aqcoe7G378600.1.v3.1	39602803	39609481	1.3377
		block132.r.ori	grape_11	PAC:17824290	5804546	5809453	columbine_07	Aqcoe7G378400.1.v3.1	39598608	39591221	1.2089
		block132.r.ori	grape_11	PAC:17824292	5843910	5869231	columbine_07	Aqcoe7G378200.1.v3.1	39586068	39580091	1.3444
		block132.r.ori	grape_11	PAC:17824293	5908504	5870209	columbine_07	Aqcoe7G377700.1.v3.1	39546936	39550607	1.2695
		block132.r.ori	grape_11	PAC:17824294	5913079	5911112	columbine_07	Aqcoe7G377500.1.v3.1	39540897	39539680	5.4578
		block132.r.ori	grape_11	PAC:17824297	5932036	5942704	columbine_07	Aqcoe7G377100.1.v3.1	39494936	39490617	10.7624
		block132.r.ori	grape_11	PAC:17824299	5950016	5946783	columbine_07	Aqcoe7G377000.1.v3.1	39485352	39488973	68.6769
		block132.r.ori	grape_11	PAC:17824303	6011013	6016515	columbine_07	Aqcoe7G376400.1.v3.1	39429577	39425674	1.2679
		block132.r.ori	grape_11	PAC:17824304	6019602	6016844	columbine_07	Aqcoe7G376100.1.v3.1	39400851	39399099	1.6694
		block132.r.ori	grape_11	PAC:17824312	6185708	6183413	columbine_07	Aqcoe7G376000.1.v3.1	39394955	39397454	8.2388
		block132.r.ori	grape_11	PAC:17824317	6284022	6300531	columbine_07	Aqcoe7G375400.1.v3.1	39347465	39343013	1.0717
		block132.r.ori	grape_11	PAC:17824318	6308587	6302008	columbine_07	Aqcoe7G375300.1.v3.1	39337553	39341562	2.4097
		block132.r.ori	grape_11	PAC:17824321	6332006	6333010	columbine_07	Aqcoe7G375000.1.v3.1	39322127	39321534	70.171
		block132.r.ori	grape_11	PAC:17824322	6339095	6334768	columbine_07	Aqcoe7G374700.1.v3.1	39305214	39310541	1.3954
		block132.r.ori	grape_11	PAC:17824323	6356391	6355110	columbine_07	Aqcoe7G374500.1.v3.1	39292258	39292914	60.0568
		block132.r.ori	grape_11	PAC:17824325	6371983	6366289	columbine_07	Aqcoe7G373800.1.v3.1	39164420	39168566	1.6796
		block132.r.ori	grape_11	PAC:17824326	6378782	6377624	columbine_07	Aqcoe7G373100.1.v3.1	39087518	39088917	1.7155
		block132.r.ori	grape_11	PAC:17824330	6398548	6397984	columbine_07	Aqcoe7G372900.1.v3.1	39081112	39083138	1.7213
		block132.r.ori	grape_11	PAC:17824331	6407218	6408311	columbine_07	Aqcoe7G372800.1.v3.1	39071143	39069836	2.1662
		block132.r.ori	grape_11	PAC:17824332	6433485	6446120	columbine_07	Aqcoe7G372700.1.v3.1	39055663	39046622	1.9475
		block132.r.ori	grape_11	PAC:17824334	6454662	6464237	columbine_07	Aqcoe7G372500.1.v3.1	39041471	39039726	1.1433
		block132.r.ori	grape_11	PAC:17824336	6468109	6472819	columbine_07	Aqcoe7G371800.1.v3.1	38982366	38979001	1.3842
		block132.r.ori	grape_11	PAC:17824337	6487240	6485541	columbine_07	Aqcoe7G371700.1.v3.1	38973799	38975417	2.3718
		block132.r.ori	grape_11	PAC:17824343	6539122	6541971	columbine_07	Aqcoe7G370900.1.v3.1	38924178	38918556	1.1502
		block132.r.ori	grape_11	PAC:17824344	6545718	6543602	columbine_07	Aqcoe7G370800.1.v3.1	38915734	38917738	1.9552
		block132.r.ori	grape_11	PAC:17824345	6553685	6552807	columbine_07	Aqcoe7G370700.1.v3.1	38914581	38913615	3.2376
		block132.r.ori	grape_11	PAC:17824347	6576324	6581463	columbine_07	Aqcoe7G370500.1.v3.1	38904782	38898453	1.3816
		block132.r.ori	grape_11	PAC:17824348	6590529	6585252	columbine_07	Aqcoe7G369600.1.v3.1	38793555	38800137	3.2032
		block132.r.ori	grape_11	PAC:17824349	6633802	6631088	columbine_07	Aqcoe7G369500.1.v3.1	38781664	38786200	6.4312
		block132.r.ori	grape_11	PAC:17824350	6653699	6682438	columbine_07	Aqcoe7G367900.1.v3.1	38693238	38688909	21.0362
		block132.r.ori	grape_11	PAC:17817311	6703804	6705774	columbine_07	Aqcoe7G367700.1.v3.1	38683490	38681514	2.1608
		block132.r.ori	grape_11	PAC:17817317	6787293	6909400	columbine_07	Aqcoe7G367300.1.v3.1	38665905	38650797	1.6838
		block132.r.ori	grape_11	PAC:17817318	6913184	6916479	columbine_07	Aqcoe7G367100.1.v3.1	38642654	38639481	1.9003
		block132.r.ori	grape_11	PAC:17817319	6922367	7006951	columbine_07	Aqcoe7G366900.1.v3.1	38627889	38604412	1.5362
		block132.r.ori	grape_11	PAC:17817321	7027043	7031966	columbine_07	Aqcoe7G366500.1.v3.1	38565875	38561992	0.9842
		block132.r.ori	grape_11	PAC:17817324	7060532	7056518	columbine_07	Aqcoe7G366200.1.v3.1	38552773	38549236	1.4315
		block132.r.ori	grape_11	PAC:17817325	7101824	7097373	columbine_07	Aqcoe7G366100.1.v3.1	38544305	38548205	1.2612
		block132.r.ori	grape_11	PAC:17817326	7114040	7108819	columbine_07	Aqcoe7G365700.1.v3.1	38521054	38521399	3.2683
		block132.r.ori	grape_11	PAC:17817330	7136052	7138529	columbine_07	Aqcoe7G364200.1.v3.1	38418403	38414770	2.424
		block132.r.ori	grape_11	PAC:17817334	7200402	7197412	columbine_07	Aqcoe7G363300.1.v3.1	38371374	38369457	69.3717
		block132.r.ori	grape_11	PAC:17817343	7317082	7319681	columbine_07	Aqcoe7G363000.1.v3.1	38335684	38329675	1.6016
		block132.r.ori	grape_11	PAC:17818677	7391806	7401203	columbine_07	Aqcoe7G362900.1.v3.1	38318863	38314785	1.6696
		block132.r.ori	grape_11	PAC:17818680	7443865	7439491	columbine_07	Aqcoe7G362400.1.v3.1	38279334	38281674	1.3841
		block132.r.ori	grape_11	PAC:17818682	7459065	7459995	columbine_07	Aqcoe7G362200.1.v3.1	38259744	38259083	1.3219
		block132.r.ori	grape_11	PAC:17818684	7470447	7473633	columbine_07	Aqcoe7G362100.1.v3.1	38257536	38253984	1.8028
		block132.r.ori	grape_11	PAC:17818685	7485438	7480314	columbine_07	Aqcoe7G362000.1.v3.1	38249006	38252552	1.3046
		block132.r.ori	grape_11	PAC:17831993	7777904	7763813	columbine_07	Aqcoe7G361200.1.v3.1	38192978	38196564	1.0674
		block133.r.ori	grape_11	PAC:17826238	4088564	4092815	columbine_07	Aqcoe7G394500.1.v3.1	40665078	40663142	1.6954
		block133.r.ori	grape_11	PAC:17826242	4118607	4116121	columbine_07	Aqcoe7G394100.1.v3.1	40647311	40648793	77.3054
		block133.r.ori	grape_11	PAC:17826245	4157972	4177984	columbine_07	Aqcoe7G393700.1.v3.1	40618366	40615222	1.2777
		block133.r.ori	grape_11	PAC:17826246	4183508	4179027	columbine_07	Aqcoe7G393300.1.v3.1	40577716	40574998	2.1061
		block133.r.ori	grape_11	PAC:17826247	4186429	4185134	columbine_07	Aqcoe7G393100.1.v3.1	40572418	40573482	1.87
		block133.r.ori	grape_11	PAC:17826249	4212886	4212417	columbine_07	Aqcoe7G392700.1.v3.1	40550215	40552056	3.2901
		block133.r.ori	grape_11	PAC:17826251	4233745	4234557	columbine_07	Aqcoe7G391900.1.v3.1	40525492	40524798	1.7278
		block133.r.ori	grape_11	PAC:17826257	4296135	4306315	columbine_07	Aqcoe7G391600.1.v3.1	40508561	40503387	3.3885
		block133.r.ori	grape_11	PAC:17826259	4320432	4319551	columbine_07	Aqcoe7G391000.1.v3.1	40463773	40464547	2.0338
		block133.r.ori	grape_11	PAC:17826264	4357913	4350566	columbine_07	Aqcoe7G390900.1.v3.1	40451888	40458076	1.4337
		block133.r.ori	grape_11	PAC:17826267	4382140	4385391	columbine_07	Aqcoe7G390800.1.v3.1	40448841	40446245	5.7316
		block133.r.ori	grape_11	PAC:17826268	4390881	4386362	columbine_07	Aqcoe7G390700.1.v3.1	40440873	40445055	1.6268
		block133.r.ori	grape_11	PAC:17826269	4400199	4401272	columbine_07	Aqcoe7G390300.1.v3.1	40411786	40410650	3.0005
		block133.r.ori	grape_11	PAC:17826270	4419185	4404225	columbine_07	Aqcoe7G390100.1.v3.1	40404362	40406344	2.3554
		block133.r.ori	grape_11	PAC:17826273	4444773	4448287	columbine_07	Aqcoe7G389900.1.v3.1	40394328	40391535	1.2465
		block133.r.ori	grape_11	PAC:17826275	4479944	4478892	columbine_07	Aqcoe7G389800.1.v3.1	40388495	40389526	29.703
		block133.r.ori	grape_11	PAC:17826276	4492019	4499176	columbine_07	Aqcoe7G389600.1.v3.1	40368831	40365256	2.3482
		block133.r.ori	grape_11	PAC:17826287	4659246	4657189	columbine_07	Aqcoe7G388700.1.v3.1	40333020	40335523	1.9816
		block133.r.ori	grape_11	PAC:17826289	4690247	4694542	columbine_07	Aqcoe7G388200.2.v3.1	40307980	40304140	1.6212
		block133.r.ori	grape_11	PAC:17826291	4701210	4707836	columbine_07	Aqcoe7G388100.1.v3.1	40301694	40297907	1.6652
		block133.r.ori	grape_11	PAC:17826292	4711305	4711811	columbine_07	Aqcoe7G388000.1.v3.1	40295044	40294539	74.6719
		block133.r.ori	grape_11	PAC:17826293	4720301	4723291	columbine_07	Aqcoe7G387800.1.v3.1	40282941	40280592	2.4103
		block133.r.ori	grape_11	PAC:17826294	4724501	4734190	columbine_07	Aqcoe7G387700.2.v3.1	40278713	40275400	1.2761
		block133.r.ori	grape_11	PAC:17826296	4787144	4753625	columbine_07	Aqcoe7G387500.1.v3.1	40265185	40270531	1.2023
		block133.r.ori	grape_11	PAC:17826297	4812721	4813876	columbine_07	Aqcoe7G387200.1.v3.1	40239983	40238916	8.7923
		block133.r.ori	grape_11	PAC:17826299	4832846	4836256	columbine_07	Aqcoe7G386900.1.v3.1	40231240	40227727	1.538
		block133.r.ori	grape_11	PAC:17826311	5014314	5017431	columbine_07	Aqcoe7G386400.1.v3.1	40170417	40172844	0.9533
		block133.r.ori	grape_11	PAC:17826325	5222025	5230879	columbine_07	Aqcoe7G386000.1.v3.1	40147143	40145584	1.5093
		block134.r.ori	grape_11	PAC:17825822	262764	226131	columbine_07	Aqcoe7G443600.1.v3.1	43525355	43520528	1.3213
		block134.r.ori	grape_11	PAC:17825823	264334	265915	columbine_07	Aqcoe7G443100.1.v3.1	43468852	43467141	2.5976
		block134.r.ori	grape_11	PAC:17825826	305143	284268	columbine_07	Aqcoe7G442400.1.v3.1	43424300	43436247	1.1832
		block134.r.ori	grape_11	PAC:17825828	312430	317760	columbine_07	Aqcoe7G442300.1.v3.1	43402743	43399966	66.6367
		block134.r.ori	grape_11	PAC:17825830	349004	372799	columbine_07	Aqcoe7G441500.1.v3.1	43353989	43343108	1.0617
		block134.r.ori	grape_11	PAC:17825831	383542	373384	columbine_07	Aqcoe7G441200.1.v3.1	43324083	43335817	1.2572
		block134.r.ori	grape_11	PAC:17825832	385800	394840	columbine_07	Aqcoe7G440500.1.v3.1	43284881	43277870	1.417
		block134.r.ori	grape_11	PAC:17825833	400278	396821	columbine_07	Aqcoe7G440400.1.v3.1	43273123	43276906	1.6676
		block134.r.ori	grape_11	PAC:17825834	407256	404959	columbine_07	Aqcoe7G439700.1.v3.1	43221403	43218170	2.4387
		block134.r.ori	grape_11	PAC:17825838	427858	442383	columbine_07	Aqcoe7G439600.1.v3.1	43214862	43206103	1.366
		block134.r.ori	grape_11	PAC:17825839	447291	443482	columbine_07	Aqcoe7G439200.1.v3.1	43190407	43195711	1.713
		block134.r.ori	grape_11	PAC:17825840	458645	448622	columbine_07	Aqcoe7G439100.1.v3.1	43183180	43189747	1.2191
		block134.r.ori	grape_11	PAC:17825841	490479	494155	columbine_07	Aqcoe7G438900.1.v3.1	43167355	43163364	1.4365
		block134.r.ori	grape_11	PAC:17825844	516935	517297	columbine_07	Aqcoe7G438300.1.v3.1	43140444	43140067	61.2973
		block134.r.ori	grape_11	PAC:17825846	529241	528295	columbine_07	Aqcoe7G438000.1.v3.1	43134526	43135807	1.4289
		block134.r.ori	grape_11	PAC:17825848	542722	547818	columbine_07	Aqcoe7G437300.1.v3.1	43105676	43100764	1.71
		block134.r.ori	grape_11	PAC:17825849	552280	548855	columbine_07	Aqcoe7G437200.1.v3.1	43099015	43099723	2.9207
		block134.r.ori	grape_11	PAC:17825851	558424	555170	columbine_07	Aqcoe7G436500.1.v3.1	43070913	43067114	1.524
		block135.r.ori	grape_11	PAC:17831996	7838175	7845358	columbine_07	Aqcoe7G358700.1.v3.1	38022232	38018224	1.4625
		block135.r.ori	grape_11	PAC:17831999	7893567	7904548	columbine_07	Aqcoe7G358100.1.v3.1	37969492	37962912	1.2208
		block135.r.ori	grape_11	PAC:17832002	7927856	7931385	columbine_07	Aqcoe7G357400.1.v3.1	37893204	37888059	4.1985
		block135.r.ori	grape_11	PAC:17832010	8125412	8131947	columbine_07	Aqcoe7G355800.1.v3.1	37827303	37824127	1.4386
		block135.r.ori	grape_11	PAC:17832013	8189313	8191500	columbine_07	Aqcoe7G355500.1.v3.1	37812474	37810808	2.856
		block135.r.ori	grape_11	PAC:17832014	8208684	8204047	columbine_07	Aqcoe7G355100.1.v3.1	37796648	37799811	5.039
		block135.r.ori	grape_11	PAC:17832016	8234109	8235221	columbine_07	Aqcoe7G354800.1.v3.1	37780978	37778757	10.2039
		block135.r.ori	grape_11	PAC:17832017	8237733	8236312	columbine_07	Aqcoe7G354000.1.v3.1	37690912	37683080	2.8988
		block135.r.ori	grape_11	PAC:17832019	8283599	8276744	columbine_07	Aqcoe7G353100.1.v3.1	37617839	37626974	1.4798
		block135.r.ori	grape_11	PAC:17832020	8312921	8303686	columbine_07	Aqcoe7G353000.1.v3.1	37611358	37616949	1.3458
		block135.r.ori	grape_11	PAC:17832022	8350326	8368081	columbine_07	Aqcoe7G352900.1.v3.1	37608925	37604101	1.6649
		block135.r.ori	grape_11	PAC:17832024	8379299	8376954	columbine_07	Aqcoe7G352400.1.v3.1	37581306	37583636	1.4503
		block135.r.ori	grape_11	PAC:17832025	8395698	8387797	columbine_07	Aqcoe7G352300.1.v3.1	37576231	37579524	1.1396
		block135.r.ori	grape_11	PAC:17832028	8600427	8610273	columbine_07	Aqcoe7G351500.1.v3.1	37489197	37486008	2.6983
		block135.r.ori	grape_11	PAC:17832030	8619634	8616499	columbine_07	Aqcoe7G351400.1.v3.1	37481719	37485296	2.8093
		block135.r.ori	grape_11	PAC:17832049	9287826	9323652	columbine_07	Aqcoe7G350800.1.v3.1	37436111	37440481	9.2346
		block136.r.ori	grape_11	PAC:17826277	4504994	4503500	columbine_07	Aqcoe7G268700.1.v3.1	27467483	27469073	3.0177
		block136.r.ori	grape_11	PAC:17826278	4508389	4590422	columbine_07	Aqcoe7G268200.1.v3.1	27345724	27310767	1.364
		block136.r.ori	grape_11	PAC:17826280	4606748	4603357	columbine_07	Aqcoe7G267800.1.v3.1	27286911	27291326	1.3043
		block136.r.ori	grape_11	PAC:17826281	4607137	4609627	columbine_07	Aqcoe7G267600.1.v3.1	27286593	27283699	1.038
		block136.r.ori	grape_11	PAC:17826284	4634679	4630484	columbine_07	Aqcoe7G267300.1.v3.1	27258515	27253512	2.3748
		block136.r.ori	grape_11	PAC:17826287	4659246	4657189	columbine_07	Aqcoe7G266900.1.v3.1	27177554	27181269	1.849
		block136.r.ori	grape_11	PAC:17826288	4680595	4677922	columbine_07	Aqcoe7G266100.1.v3.1	26722440	26723269	1.7389
		block136.r.ori	grape_11	PAC:17826294	4724501	4734190	columbine_07	Aqcoe7G265700.1.v3.1	26583072	26579021	0.9176
		block136.r.ori	grape_11	PAC:17826295	4745629	4748287	columbine_07	Aqcoe7G265200.1.v3.1	26484630	26482125	1.6004
		block136.r.ori	grape_11	PAC:17826297	4812721	4813876	columbine_07	Aqcoe7G264700.1.v3.1	26468686	26467571	5.7364
		block136.r.ori	grape_11	PAC:17826298	4820843	4818869	columbine_07	Aqcoe7G264500.1.v3.1	26422305	26420450	1.9585
		block136.r.ori	grape_11	PAC:17826300	4837133	4857723	columbine_07	Aqcoe7G264400.1.v3.1	26345081	26331897	1.7281
		block136.r.ori	grape_11	PAC:17826309	4969526	4976471	columbine_07	Aqcoe7G264300.1.v3.1	26298709	26300153	1.4255
		block137.r.ori	grape_11	PAC:17836180	17159187	17156939	columbine_07	Aqcoe7G263700.1.v3.1	26242369	26239377	1.3749
		block137.r.ori	grape_11	PAC:17836179	17162677	17211323	columbine_07	Aqcoe7G263000.1.v3.1	26165094	26154883	1.0547
		block137.r.ori	grape_11	PAC:17836178	17233397	17237329	columbine_07	Aqcoe7G262800.1.v3.1	26129586	26125832	1.2839
		block137.r.ori	grape_11	PAC:17836177	17290823	17240760	columbine_07	Aqcoe7G262700.1.v3.1	26107616	26121381	0.9765
		block137.r.ori	grape_11	PAC:17836165	17470915	17464806	columbine_07	Aqcoe7G262200.1.v3.1	26048288	26052098	2.4297
		block137.r.ori	grape_11	PAC:17836164	17539348	17546130	columbine_07	Aqcoe7G262100.1.v3.1	26048052	26042176	5.5882
		block137.r.ori	grape_11	PAC:17836163	17604544	17639852	columbine_07	Aqcoe7G262000.1.v3.1	26028536	26011738	1.5882
		block137.r.ori	grape_11	PAC:17836162	17648014	17640457	columbine_07	Aqcoe7G261800.1.v3.1	26003957	26007595	1.2243
		block137.r.ori	grape_11	PAC:17836156	17705480	17709739	columbine_07	Aqcoe7G261700.1.v3.1	25998137	26001701	1.3625
		block137.r.ori	grape_11	PAC:17836155	17725666	17728584	columbine_07	Aqcoe7G261000.1.v3.1	25853666	25855474	2.1979
		block137.r.ori	grape_11	PAC:17836154	17749621	17749109	columbine_07	Aqcoe7G260700.1.v3.1	25838730	25839248	44.4422
		block138.r.ori	grape_11	PAC:17826244	4152758	4154110	columbine_07	Aqcoe7G281000.1.v3.1	29512922	29511401	2.3521
		block138.r.ori	grape_11	PAC:17826245	4157972	4177984	columbine_07	Aqcoe7G280900.1.v3.1	29507392	29503366	1.1151
		block138.r.ori	grape_11	PAC:17826247	4186429	4185134	columbine_07	Aqcoe7G280400.1.v3.1	29470969	29471898	2.6462
		block138.r.ori	grape_11	PAC:17826250	4223684	4225253	columbine_07	Aqcoe7G279900.1.v3.1	29407463	29405944	2.9008
		block138.r.ori	grape_11	PAC:17826252	4243574	4244148	columbine_07	Aqcoe7G279800.1.v3.1	29399796	29400648	74.3397
		block138.r.ori	grape_11	PAC:17826253	4252571	4255737	columbine_07	Aqcoe7G279000.1.v3.1	29293222	29291241	1.6821
		block138.r.ori	grape_11	PAC:17826254	4261400	4266786	columbine_07	Aqcoe7G278900.1.v3.1	29290359	29284604	1.4166
		block138.r.ori	grape_11	PAC:17826255	4272552	4267139	columbine_07	Aqcoe7G278800.1.v3.1	29279640	29281355	1.2996
		block138.r.ori	grape_11	PAC:17826256	4286564	4295172	columbine_07	Aqcoe7G278700.1.v3.1	29266723	29277134	1.309
		block138.r.ori	grape_11	PAC:17826269	4400199	4401272	columbine_07	Aqcoe7G277200.1.v3.1	28900936	28901967	25.9547
		block138.r.ori	grape_11	PAC:17826272	4427726	4424880	columbine_07	Aqcoe7G276300.1.v3.1	28831521	28833497	28.0294
		block138.r.ori	grape_11	PAC:17826292	4711305	4711811	columbine_07	Aqcoe7G276000.1.v3.1	28771307	28774054	21.8934
		block138.r.ori	grape_11	PAC:17826309	4969526	4976471	columbine_07	Aqcoe7G275100.1.v3.1	28514621	28526959	22.5984
		block139.r.ori	grape_11	PAC:17826002	1842076	1844729	columbine_07	Aqcoe7G130700.1.v3.1	8146074	8143486	1.644
		block139.r.ori	grape_11	PAC:17826003	1845503	1849197	columbine_07	Aqcoe7G130600.1.v3.1	8142685	8137743	78.0381
		block139.r.ori	grape_11	PAC:17826004	1850862	1854635	columbine_07	Aqcoe7G130400.1.v3.1	8136145	8131718	1.5491
		block139.r.ori	grape_11	PAC:17826005	1856283	1862164	columbine_07	Aqcoe7G130300.1.v3.1	8129031	8122605	1.5754
		block139.r.ori	grape_11	PAC:17826006	1869701	1862763	columbine_07	Aqcoe7G129900.1.v3.1	8085044	8089464	1.2951
		block139.r.ori	grape_11	PAC:17826007	1870241	1872144	columbine_07	Aqcoe7G129700.1.v3.1	8079307	8077817	7.8189
		block139.r.ori	grape_11	PAC:17826010	1889121	1884996	columbine_07	Aqcoe7G129100.1.v3.1	8044548	8045486	68.5122
		block139.r.ori	grape_11	PAC:17826011	1893198	1896311	columbine_07	Aqcoe7G128900.1.v3.1	8038419	8033617	1.3885
		block139.r.ori	grape_11	PAC:17826012	1898315	1897035	columbine_07	Aqcoe7G128800.1.v3.1	8031767	8032822	1.5188
		block140.r.ori	grape_11	PAC:17826077	2446664	2449892	columbine_07	Aqcoe7G152300.2.v3.1	9965838	9960194	1.612
		block140.r.ori	grape_11	PAC:17826079	2456542	2455389	columbine_07	Aqcoe7G151900.1.v3.1	9923024	9921306	59.6708
		block140.r.ori	grape_11	PAC:17826082	2470890	2477441	columbine_07	Aqcoe7G151800.1.v3.1	9915890	9911333	1.2744
		block140.r.ori	grape_11	PAC:17826083	2481470	2478293	columbine_07	Aqcoe7G151700.1.v3.1	9907318	9910482	2.9889
		block140.r.ori	grape_11	PAC:17826084	2482096	2488256	columbine_07	Aqcoe7G151500.1.v3.1	9897201	9898244	2.2109
		block140.r.ori	grape_11	PAC:17826086	2501605	2503392	columbine_07	Aqcoe7G151400.1.v3.1	9896885	9894987	2.2921
		block140.r.ori	grape_11	PAC:17826087	2508765	2515905	columbine_07	Aqcoe7G151200.1.v3.1	9887512	9880562	1.3178
		block140.r.ori	grape_11	PAC:17826089	2521015	2526588	columbine_07	Aqcoe7G150200.1.v3.1	9797519	9794148	1.7468
		block140.r.ori	grape_11	PAC:17826091	2546916	2544096	columbine_07	Aqcoe7G149700.1.v3.1	9735804	9737940	3.8666
		block141.r.ori	grape_11	PAC:17838228	13697869	13642812	columbine_07	Aqcoe7G242000.1.v3.1	22309248	22295237	2.0662
		block141.r.ori	grape_11	PAC:17838238	14155401	14152039	columbine_07	Aqcoe7G241100.1.v3.1	22139371	22142205	3.883
		block141.r.ori	grape_11	PAC:17838239	14168858	14173530	columbine_07	Aqcoe7G240900.1.v3.1	22095271	22092542	1.2484
		block141.r.ori	grape_11	PAC:17838241	14186973	14181168	columbine_07	Aqcoe7G240700.1.v3.1	22082930	22089322	1.295
		block141.r.ori	grape_11	PAC:17838242	14218578	14214325	columbine_07	Aqcoe7G240500.1.v3.1	22076278	22078896	1.9886
		block141.r.ori	grape_11	PAC:17838244	14259740	14282040	columbine_07	Aqcoe7G239700.1.v3.1	21939855	21931127	1.3977
		block141.r.ori	grape_11	PAC:17838245	14289240	14297403	columbine_07	Aqcoe7G239300.2.v3.1	21893178	21883323	1.6527
		block141.r.ori	grape_11	PAC:17838246	14310249	14298020	columbine_07	Aqcoe7G239100.1.v3.1	21875480	21882545	1.5179
		block142.r.ori	grape_11	PAC:17825971	1560277	1562390	columbine_07	Aqcoe7G426500.1.v3.1	42431271	42429589	NA
		block142.r.ori	grape_11	PAC:17825973	1579674	1583002	columbine_07	Aqcoe7G426400.1.v3.1	42427256	42426858	84.549
		block142.r.ori	grape_11	PAC:17825974	1589574	1583901	columbine_07	Aqcoe7G426200.1.v3.1	42407714	42411648	1.2626
		block142.r.ori	grape_11	PAC:17825977	1606920	1608211	columbine_07	Aqcoe7G425700.1.v3.1	42379083	42380253	27.5684
		block142.r.ori	grape_11	PAC:17825978	1613091	1616479	columbine_07	Aqcoe7G425300.2.v3.1	42365000	42370618	2.2274
		block142.r.ori	grape_11	PAC:17825986	1660859	1658193	columbine_07	Aqcoe7G424700.1.v3.1	42332083	42328705	2.3208
		block142.r.ori	grape_11	PAC:17825989	1702000	1695956	columbine_07	Aqcoe7G424500.1.v3.1	42324765	42319613	1.6968
		block143.r.ori	grape_11	PAC:17832076	10153803	10165482	columbine_07	Aqcoe7G339900.2.v3.1	36702087	36697373	2.1062
		block143.r.ori	grape_11	PAC:17832083	10399911	10405728	columbine_07	Aqcoe7G339800.1.v3.1	36695340	36692318	1.6705
		block143.r.ori	grape_11	PAC:17832084	10424011	10449049	columbine_07	Aqcoe7G339700.1.v3.1	36690990	36687129	7.0486
		block143.r.ori	grape_11	PAC:17832085	10496080	10496531	columbine_07	Aqcoe7G339000.1.v3.1	36652359	36651840	7.0902
		block143.r.ori	grape_11	PAC:17832086	10541077	10543465	columbine_07	Aqcoe7G338900.1.v3.1	36646142	36644272	4.1742
		block143.r.ori	grape_11	PAC:17832087	10560557	10560081	columbine_07	Aqcoe7G338700.1.v3.1	36624842	36628269	1.433
		block143.r.ori	grape_11	PAC:17832090	10597926	10613402	columbine_07	Aqcoe7G338500.1.v3.1	36607396	36610906	1.5709
		block143.r.ori	grape_11	PAC:17832102	10997339	11004684	columbine_07	Aqcoe7G338300.1.v3.1	36582825	36594874	1.3578
		block144.r.ori	grape_11	PAC:17832059	9538580	9561355	columbine_07	Aqcoe7G343100.1.v3.1	36924205	36914669	1.869
		block144.r.ori	grape_11	PAC:17832060	9617688	9616666	columbine_07	Aqcoe7G342300.1.v3.1	36870224	36871466	1.8325
		block144.r.ori	grape_11	PAC:17832062	9712013	9710013	columbine_07	Aqcoe7G342200.1.v3.1	36860875	36861822	9.5641
		block144.r.ori	grape_11	PAC:17832064	9794807	9799875	columbine_07	Aqcoe7G342000.1.v3.1	36838999	36834635	1.56
		block144.r.ori	grape_11	PAC:17832066	9856433	9855633	columbine_07	Aqcoe7G341900.1.v3.1	36833553	36832819	2.963
		block144.r.ori	grape_11	PAC:17832068	9883379	9900820	columbine_07	Aqcoe7G341400.1.v3.1	36816031	36810970	1.352
		block145.r.ori	grape_11	PAC:17836116	18384429	18377589	columbine_07	Aqcoe7G259100.1.v3.1	25414639	25419239	1.4204
		block145.r.ori	grape_11	PAC:17836109	18553259	18551352	columbine_07	Aqcoe7G258600.1.v3.1	25374214	25376115	3.3857
		block145.r.ori	grape_11	PAC:17836106	18580911	18578712	columbine_07	Aqcoe7G258400.1.v3.1	25354789	25356187	1.3913
		block145.r.ori	grape_11	PAC:17836104	18603161	18601617	columbine_07	Aqcoe7G258100.1.v3.1	25315550	25314030	5.8898
		block145.r.ori	grape_11	PAC:17836101	18697551	18691088	columbine_07	Aqcoe7G256300.1.v3.1	24870945	24866523	2.5408
		block146.r.ori	grape_11	PAC:17825895	912419	906060	columbine_07	Aqcoe7G436400.1.v3.1	43059859	43066746	1.2223
		block146.r.ori	grape_11	PAC:17825914	1088504	1081748	columbine_07	Aqcoe7G435900.1.v3.1	43011118	43011984	9.0168
		block146.r.ori	grape_11	PAC:17825920	1112633	1114921	columbine_07	Aqcoe7G434200.1.v3.1	42946927	42944886	1.5219
		block146.r.ori	grape_11	PAC:17825926	1163176	1160587	columbine_07	Aqcoe7G433600.1.v3.1	42922019	42918614	4.9435
		block146.r.ori	grape_11	PAC:17825928	1178837	1181489	columbine_07	Aqcoe7G433200.1.v3.1	42884491	42881898	1.7918
		block147.r.ori	grape_11	PAC:17836066	19047062	19034420	columbine_07	Aqcoe7G257600.1.v3.1	25254078	25265939	1.4813
		block147.r.ori	grape_11	PAC:17836062	19145520	19180227	columbine_07	Aqcoe7G256900.1.v3.1	25168913	25165720	71.5925
		block147.r.ori	grape_11	PAC:17836046	19382953	19367554	columbine_07	Aqcoe7G256700.1.v3.1	25146036	25148172	60.3711
		block147.r.ori	grape_11	PAC:17836033	19668227	19668972	columbine_07	Aqcoe7G256500.1.v3.1	25047197	25047634	3.4597
		block147.r.ori	grape_11	PAC:17836031	19725778	19781001	columbine_07	Aqcoe7G256000.1.v3.1	24838483	24851279	1.5113
		block149.f.ori	grape_12	PAC:17837025	6602709	6599739	columbine_01	Aqcoe1G318000.1.v3.1	27884774	27882006	11.0653
		block149.f.ori	grape_12	PAC:17837026	6605858	6603255	columbine_01	Aqcoe1G318800.1.v3.1	28026906	28022684	2.6986
		block149.f.ori	grape_12	PAC:17837027	6608795	6613564	columbine_01	Aqcoe1G319600.1.v3.1	28103824	28104875	1.3317
		block149.f.ori	grape_12	PAC:17837028	6617655	6620175	columbine_01	Aqcoe1G319700.1.v3.1	28126207	28132274	1.3957
		block149.f.ori	grape_12	PAC:17837031	6632478	6628197	columbine_01	Aqcoe1G320200.1.v3.1	28205774	28204648	58.6812
		block149.f.ori	grape_12	PAC:17837034	6655165	6653033	columbine_01	Aqcoe1G320700.1.v3.1	28252504	28249815	1.4456
		block149.f.ori	grape_12	PAC:17837036	6692995	6696785	columbine_01	Aqcoe1G321600.1.v3.1	28489346	28493324	1.5411
		block149.f.ori	grape_12	PAC:17837038	6707062	6703758	columbine_01	Aqcoe1G322100.2.v3.1	28518039	28509315	1.5586
		block149.f.ori	grape_12	PAC:17837039	6707557	6709533	columbine_01	Aqcoe1G322800.1.v3.1	28602821	28607162	1.8524
		block149.f.ori	grape_12	PAC:17837040	6726733	6729329	columbine_01	Aqcoe1G322900.1.v3.1	28627542	28630812	1.3245
		block149.f.ori	grape_12	PAC:17837041	6759331	6760440	columbine_01	Aqcoe1G323200.1.v3.1	28681277	28682401	1.9478
		block149.f.ori	grape_12	PAC:17837042	6762303	6764844	columbine_01	Aqcoe1G323300.1.v3.1	28686521	28689323	13.8321
		block149.f.ori	grape_12	PAC:17837044	6779162	6788959	columbine_01	Aqcoe1G324400.1.v3.1	28857148	28870640	1.3183
		block149.f.ori	grape_12	PAC:17837045	6791209	6801484	columbine_01	Aqcoe1G324800.2.v3.1	29013422	29006112	0.8876
		block150.f.ori	grape_12	PAC:17829907	4077855	4075204	columbine_01	Aqcoe1G257000.1.v3.1	16996619	16999557	1.4775
		block150.f.ori	grape_12	PAC:17829906	4092469	4097348	columbine_01	Aqcoe1G257100.1.v3.1	17026701	17032311	2.3699
		block150.f.ori	grape_12	PAC:17829905	4105274	4097838	columbine_01	Aqcoe1G257800.1.v3.1	17112944	17124668	1.5864
		block150.f.ori	grape_12	PAC:17829904	4110069	4108630	columbine_01	Aqcoe1G258000.1.v3.1	17130810	17128319	7.75
		block150.f.ori	grape_12	PAC:17829903	4129420	4133378	columbine_01	Aqcoe1G258400.1.v3.1	17172621	17181174	1.8847
		block150.f.ori	grape_12	PAC:17829900	4178065	4179294	columbine_01	Aqcoe1G259300.1.v3.1	17353523	17352345	1.6693
		block150.f.ori	grape_12	PAC:17829898	4209322	4186578	columbine_01	Aqcoe1G259500.1.v3.1	17393476	17379265	1.1878
		block150.f.ori	grape_12	PAC:17829895	4234100	4227744	columbine_01	Aqcoe1G260100.1.v3.1	17435680	17428756	1.7015
		block150.f.ori	grape_12	PAC:17829894	4237697	4238424	columbine_01	Aqcoe1G260200.1.v3.1	17441599	17442905	47.8135
		block150.f.ori	grape_12	PAC:17829893	4242618	4265231	columbine_01	Aqcoe1G260500.1.v3.1	17456072	17466118	1.592
		block150.f.ori	grape_12	PAC:17829892	4271920	4277320	columbine_01	Aqcoe1G260700.1.v3.1	17509354	17511273	1.9675
		block151.f.ori	grape_12	PAC:17829887	4361556	4360417	columbine_01	Aqcoe1G262300.1.v3.1	17706406	17704991	2.1324
		block151.f.ori	grape_12	PAC:17829886	4390088	4363640	columbine_01	Aqcoe1G262400.1.v3.1	17726423	17713241	3.0074
		block151.f.ori	grape_12	PAC:17829884	4424878	4410441	columbine_01	Aqcoe1G262700.1.v3.1	17749744	17739848	66.0918
		block151.f.ori	grape_12	PAC:17829883	4433565	4433999	columbine_01	Aqcoe1G263400.1.v3.1	17807767	17808216	2.7312
		block151.f.ori	grape_12	PAC:17829882	4449171	4452526	columbine_01	Aqcoe1G264100.1.v3.1	17861171	17865495	1.325
		block151.f.ori	grape_12	PAC:17829880	4458590	4466475	columbine_01	Aqcoe1G265600.1.v3.1	18027976	18033914	2.1387
		block151.f.ori	grape_12	PAC:17829879	4468225	4467533	columbine_01	Aqcoe1G266600.1.v3.1	18150085	18148854	2.2125
		block151.f.ori	grape_12	PAC:17829877	4607983	4595023	columbine_01	Aqcoe1G266700.1.v3.1	18159383	18153850	2.4049
		block151.f.ori	grape_12	PAC:17829876	4622690	4613907	columbine_01	Aqcoe1G266900.1.v3.1	18172169	18167816	76.0529
		block151.f.ori	grape_12	PAC:17829874	4638674	4637853	columbine_01	Aqcoe1G267100.1.v3.1	18183395	18182742	1.6645
		block152.f.ori	grape_12	PAC:17817155	74651	82542	columbine_01	Aqcoe1G205100.1.v3.1	12193093	12196806	1.1919
		block152.f.ori	grape_12	PAC:17817157	98849	92079	columbine_01	Aqcoe1G206000.1.v3.1	12249063	12242391	8.2288
		block152.f.ori	grape_12	PAC:17817158	126565	132728	columbine_01	Aqcoe1G207400.1.v3.1	12333758	12338339	1.7054
		block152.f.ori	grape_12	PAC:17817160	176579	178617	columbine_01	Aqcoe1G207800.1.v3.1	12365098	12363779	80.1057
		block152.f.ori	grape_12	PAC:17817161	183785	183288	columbine_01	Aqcoe1G208000.1.v3.1	12370407	12368971	5.7009
		block152.f.ori	grape_12	PAC:17817162	184934	190280	columbine_01	Aqcoe1G208500.1.v3.1	12389321	12392541	1.9576
		block152.f.ori	grape_12	PAC:17817163	194730	192829	columbine_01	Aqcoe1G209000.1.v3.1	12427160	12425422	1.615
		block152.f.ori	grape_12	PAC:17817171	292144	279688	columbine_01	Aqcoe1G209900.1.v3.1	12487444	12482287	1.5356
		block152.f.ori	grape_12	PAC:17817174	358994	359558	columbine_01	Aqcoe1G210000.1.v3.1	12498866	12499848	1.5146
		block152.f.ori	grape_12	PAC:17817184	694524	639882	columbine_01	Aqcoe1G210600.1.v3.1	12582736	12592586	1.2249
		block153.f.ori	grape_12	PAC:17830010	2959077	2964574	columbine_01	Aqcoe1G227600.1.v3.1	13933966	13928418	1.6765
		block153.f.ori	grape_12	PAC:17830008	2982108	2982760	columbine_01	Aqcoe1G227900.1.v3.1	13956296	13956958	10.2533
		block153.f.ori	grape_12	PAC:17830006	2997337	3001992	columbine_01	Aqcoe1G228200.2.v3.1	13973536	13978866	1.3871
		block153.f.ori	grape_12	PAC:17830005	3006051	3010975	columbine_01	Aqcoe1G228400.1.v3.1	13986692	13993710	1.6369
		block153.f.ori	grape_12	PAC:17830004	3014038	3014448	columbine_01	Aqcoe1G228800.1.v3.1	14045795	14046205	3.8396
		block153.f.ori	grape_12	PAC:17830003	3022619	3019038	columbine_01	Aqcoe1G229100.1.v3.1	14119087	14115648	1.5884
		block153.f.ori	grape_12	PAC:17830001	3041043	3042142	columbine_01	Aqcoe1G229500.1.v3.1	14170965	14169726	8.5992
		block154.f.ori	grape_12	PAC:17829975	3224463	3222150	columbine_01	Aqcoe1G239400.1.v3.1	15027713	15025697	2.9799
		block154.f.ori	grape_12	PAC:17829974	3281712	3282899	columbine_01	Aqcoe1G240000.1.v3.1	15065205	15066392	5.3649
		block154.f.ori	grape_12	PAC:17829973	3292281	3293124	columbine_01	Aqcoe1G240300.1.v3.1	15080967	15081692	2.6769
		block154.f.ori	grape_12	PAC:17829972	3297098	3295700	columbine_01	Aqcoe1G240400.1.v3.1	15112216	15111422	61.7343
		block154.f.ori	grape_12	PAC:17829971	3325319	3301694	columbine_01	Aqcoe1G240700.1.v3.1	15159860	15153320	1.4294
		block154.f.ori	grape_12	PAC:17829968	3350003	3357648	columbine_01	Aqcoe1G241100.1.v3.1	15187560	15190145	11.2377
		block154.f.ori	grape_12	PAC:17829967	3367561	3366293	columbine_01	Aqcoe1G242500.1.v3.1	15338841	15337588	2.8863
		block154.f.ori	grape_12	PAC:17829966	3371915	3373415	columbine_01	Aqcoe1G243200.1.v3.1	15412152	15413474	2.6578
		block154.f.ori	grape_12	PAC:17829961	3444985	3447312	columbine_01	Aqcoe1G244600.1.v3.1	15532205	15537850	60.0753
		block155.f.ori	grape_12	PAC:17829964	3383145	3379784	columbine_01	Aqcoe1G244800.1.v3.1	15548195	15542471	1.8806
		block155.f.ori	grape_12	PAC:17829963	3411201	3413096	columbine_01	Aqcoe1G245600.1.v3.1	15605892	15607425	1.2139
		block155.f.ori	grape_12	PAC:17829962	3418260	3441549	columbine_01	Aqcoe1G245700.1.v3.1	15613935	15631905	1.1772
		block155.f.ori	grape_12	PAC:17829961	3444985	3447312	columbine_01	Aqcoe1G245900.1.v3.1	15657600	15660735	2.1012
		block155.f.ori	grape_12	PAC:17829960	3448783	3455178	columbine_01	Aqcoe1G246600.1.v3.1	15734812	15747049	1.3636
		block155.f.ori	grape_12	PAC:17829951	3597741	3614811	columbine_01	Aqcoe1G247300.1.v3.1	15825145	15826392	65.7354
		block155.f.ori	grape_12	PAC:17829937	3714210	3718236	columbine_01	Aqcoe1G247800.1.v3.1	15908106	15904677	1.8994
		block156.f.ori	grape_12	PAC:17837077	7106874	7102011	columbine_01	Aqcoe1G352400.1.v3.1	33633072	33629001	1.8321
		block156.f.ori	grape_12	PAC:17837078	7125216	7126030	columbine_01	Aqcoe1G353100.1.v3.1	33680232	33681020	2.7613
		block156.f.ori	grape_12	PAC:17837079	7130381	7137097	columbine_01	Aqcoe1G354000.1.v3.1	33734347	33740211	1.2084
		block156.f.ori	grape_12	PAC:17837080	7142727	7139598	columbine_01	Aqcoe1G354100.1.v3.1	33744437	33741194	2.6292
		block156.f.ori	grape_12	PAC:17837082	7164322	7163296	columbine_01	Aqcoe1G354500.1.v3.1	33780131	33778242	1.3514
		block156.f.ori	grape_12	PAC:17837085	7178062	7177304	columbine_01	Aqcoe1G355500.1.v3.1	33838501	33837749	3.5152
		block156.f.ori	grape_12	PAC:17837087	7190505	7200729	columbine_01	Aqcoe1G356100.1.v3.1	33890308	33893075	3.1294
		block157.f.ori	grape_12	PAC:17829951	3597741	3614811	columbine_01	Aqcoe1G249400.1.v3.1	16047546	16046261	3.0673
		block157.f.ori	grape_12	PAC:17829936	3728058	3728813	columbine_01	Aqcoe1G250600.1.v3.1	16262851	16263600	2.0426
		block157.f.ori	grape_12	PAC:17829934	3752361	3752760	columbine_01	Aqcoe1G250800.1.v3.1	16285061	16285504	3.3635
		block157.f.ori	grape_12	PAC:17829933	3765911	3753543	columbine_01	Aqcoe1G250900.1.v3.1	16294166	16286468	2.0026
		block157.f.ori	grape_12	PAC:17829932	3778166	3780152	columbine_01	Aqcoe1G251000.1.v3.1	16306694	16308674	1.378
		block157.f.ori	grape_12	PAC:17829931	3784433	3781637	columbine_01	Aqcoe1G251200.1.v3.1	16313927	16317218	71.1035
		block157.f.ori	grape_12	PAC:17829930	3800900	3799298	columbine_01	Aqcoe1G251800.1.v3.1	16384743	16381025	2.4185
		block157.f.ori	grape_12	PAC:17829929	3805262	3804556	columbine_01	Aqcoe1G252000.1.v3.1	16407980	16411416	1.9002
		block158.f.ori	grape_12	PAC:17830019	2692937	2679423	columbine_01	Aqcoe1G223900.1.v3.1	13623041	13620226	0.708
		block158.f.ori	grape_12	PAC:17830017	2778598	2782972	columbine_01	Aqcoe1G224100.1.v3.1	13638439	13640437	4.2104
		block158.f.ori	grape_12	PAC:17830015	2808022	2805788	columbine_01	Aqcoe1G224200.1.v3.1	13646810	13644668	2.2206
		block158.f.ori	grape_12	PAC:17830012	2889903	2887249	columbine_01	Aqcoe1G224800.1.v3.1	13722599	13720440	4.4655
		block158.f.ori	grape_12	PAC:17830011	2932855	2930927	columbine_01	Aqcoe1G225500.1.v3.1	13779857	13779339	1.6761
		block158.f.ori	grape_12	PAC:17830009	2972597	2965794	columbine_01	Aqcoe1G226300.1.v3.1	13837865	13843937	1.1144
		block159.f.ori	grape_12	PAC:17836953	5695361	5690042	columbine_01	Aqcoe1G297100.1.v3.1	22819436	22810887	1.6363
		block159.f.ori	grape_12	PAC:17836965	5931092	5935262	columbine_01	Aqcoe1G298600.1.v3.1	22971228	22983379	2.0364
		block159.f.ori	grape_12	PAC:17836967	5966000	5969337	columbine_01	Aqcoe1G298800.1.v3.1	22992041	22997491	1.4216
		block159.f.ori	grape_12	PAC:17836968	5975989	5973055	columbine_01	Aqcoe1G298900.1.v3.1	23006823	23004460	5.8555
		block159.f.ori	grape_12	PAC:17836970	5993524	5990804	columbine_01	Aqcoe1G300100.1.v3.1	23296299	23291161	2.2414
		block159.f.ori	grape_12	PAC:17836971	6007069	5995106	columbine_01	Aqcoe1G300500.1.v3.1	23372156	23366577	1.1401
		block160.f.ori	grape_12	PAC:17836942	5575078	5578222	columbine_01	Aqcoe1G291300.1.v3.1	21681486	21685553	1.2988
		block160.f.ori	grape_12	PAC:17836943	5587662	5588599	columbine_01	Aqcoe1G292400.1.v3.1	21845648	21846158	2.7725
		block160.f.ori	grape_12	PAC:17836944	5591768	5589738	columbine_01	Aqcoe1G293000.1.v3.1	21938127	21943166	4.6434
		block160.f.ori	grape_12	PAC:17836945	5592369	5609211	columbine_01	Aqcoe1G293400.1.v3.1	22025969	22035227	1.4827
		block160.f.ori	grape_12	PAC:17836946	5610341	5612126	columbine_01	Aqcoe1G293800.1.v3.1	22140739	22144637	67.1443
		block160.f.ori	grape_12	PAC:17836951	5672756	5671494	columbine_01	Aqcoe1G293900.1.v3.1	22147488	22145648	3.6229
		block160.f.ori	grape_12	PAC:17836952	5681082	5678927	columbine_01	Aqcoe1G294300.1.v3.1	22185455	22182984	3.2668
		block161.f.ori	grape_12	PAC:17829872	4668284	4669035	columbine_01	Aqcoe1G269300.1.v3.1	18505878	18506339	53.8844
		block161.f.ori	grape_12	PAC:17829870	4683738	4677099	columbine_01	Aqcoe1G269400.1.v3.1	18520061	18509912	1.0191
		block161.f.ori	grape_12	PAC:17829868	4693416	4708152	columbine_01	Aqcoe1G269500.1.v3.1	18526633	18531541	1.4043
		block161.f.ori	grape_12	PAC:17829866	4727572	4726760	columbine_01	Aqcoe1G269800.1.v3.1	18561889	18562644	12.6801
		block161.f.ori	grape_12	PAC:17829864	4738406	4735585	columbine_01	Aqcoe1G270000.1.v3.1	18577315	18572015	2.3397
		block162.r.ori	grape_12	PAC:17836980	6111085	6105323	columbine_01	Aqcoe1G342600.1.v3.1	32293490	32287260	4.7383
		block162.r.ori	grape_12	PAC:17836981	6119031	6115558	columbine_01	Aqcoe1G341500.1.v3.1	32133849	32138474	1.2753
		block162.r.ori	grape_12	PAC:17836986	6173450	6163393	columbine_01	Aqcoe1G340900.1.v3.1	32036917	32040037	1.9202
		block162.r.ori	grape_12	PAC:17836987	6182384	6188987	columbine_01	Aqcoe1G340700.1.v3.1	31983155	31976313	1.6221
		block162.r.ori	grape_12	PAC:17836989	6204082	6213665	columbine_01	Aqcoe1G340500.1.v3.1	31962900	31949801	1.3121
		block162.r.ori	grape_12	PAC:17836991	6248216	6254239	columbine_01	Aqcoe1G339200.1.v3.1	31565339	31559622	1.2197
		block162.r.ori	grape_12	PAC:17836992	6262573	6255353	columbine_01	Aqcoe1G339100.1.v3.1	31555214	31557700	2.4346
		block162.r.ori	grape_12	PAC:17836993	6264565	6266608	columbine_01	Aqcoe1G338900.1.v3.1	31496121	31492282	19.913
		block162.r.ori	grape_12	PAC:17836994	6270961	6272736	columbine_01	Aqcoe1G338800.1.v3.1	31490363	31488597	64.7785
		block162.r.ori	grape_12	PAC:17836997	6295829	6299067	columbine_01	Aqcoe1G338100.1.v3.1	31384650	31384054	4.5344
		block162.r.ori	grape_12	PAC:17836998	6310948	6312188	columbine_01	Aqcoe1G337900.1.v3.1	31246264	31244849	1.5564
		block162.r.ori	grape_12	PAC:17836999	6326858	6322710	columbine_01	Aqcoe1G337400.2.v3.1	31089897	31091582	94.2028
		block162.r.ori	grape_12	PAC:17837000	6351809	6341971	columbine_01	Aqcoe1G337200.1.v3.1	31067827	31077685	1.3389
		block162.r.ori	grape_12	PAC:17837012	6471613	6476227	columbine_01	Aqcoe1G336400.1.v3.1	30849711	30843138	1.4388
		block162.r.ori	grape_12	PAC:17837018	6533865	6544161	columbine_01	Aqcoe1G335800.1.v3.1	30803100	30801437	2.64
		block162.r.ori	grape_12	PAC:17837019	6546027	6545100	columbine_01	Aqcoe1G335300.1.v3.1	30644866	30647226	2.4812
		block162.r.ori	grape_12	PAC:17837020	6561592	6548458	columbine_01	Aqcoe1G335200.1.v3.1	30622594	30625295	1.291
		block162.r.ori	grape_12	PAC:17837023	6585318	6579156	columbine_01	Aqcoe1G334400.1.v3.1	30491819	30514554	1.34
		block162.r.ori	grape_12	PAC:17837024	6588756	6596858	columbine_01	Aqcoe1G334200.1.v3.1	30464848	30456773	1.4175
		block163.r.ori	grape_12	PAC:17836641	8998173	8991002	columbine_01	Aqcoe1G392300.1.v3.1	37841292	37847566	61.6274
		block163.r.ori	grape_12	PAC:17836648	9017193	9022269	columbine_01	Aqcoe1G392200.1.v3.1	37839655	37833354	0.9702
		block163.r.ori	grape_12	PAC:17836649	9024449	9023283	columbine_01	Aqcoe1G392000.1.v3.1	37825245	37826861	2.9778
		block163.r.ori	grape_12	PAC:17836651	9055263	9068023	columbine_01	Aqcoe1G391700.1.v3.1	37798941	37800152	67.0746
		block163.r.ori	grape_12	PAC:17836655	9086822	9084490	columbine_01	Aqcoe1G391300.1.v3.1	37766062	37767884	1.6187
		block163.r.ori	grape_12	PAC:17836656	9097431	9089549	columbine_01	Aqcoe1G391200.1.v3.1	37762757	37764346	2.5207
		block163.r.ori	grape_12	PAC:17836657	9116927	9122377	columbine_01	Aqcoe1G390700.1.v3.1	37683761	37676207	2.4665
		block163.r.ori	grape_12	PAC:17836658	9124809	9123172	columbine_01	Aqcoe1G390300.1.v3.1	37653461	37655086	2.4301
		block163.r.ori	grape_12	PAC:17836659	9150368	9146372	columbine_01	Aqcoe1G389900.1.v3.1	37621010	37623974	2.1478
		block163.r.ori	grape_12	PAC:17836662	9196346	9204921	columbine_01	Aqcoe1G389700.1.v3.1	37592648	37582764	1.3123
		block163.r.ori	grape_12	PAC:17836666	9280306	9283406	columbine_01	Aqcoe1G388600.1.v3.1	37536138	37533406	1.8336
		block163.r.ori	grape_12	PAC:17836668	9306916	9309070	columbine_01	Aqcoe1G387800.1.v3.1	37446854	37444406	1.3916
		block163.r.ori	grape_12	PAC:17836669	9317529	9325191	columbine_01	Aqcoe1G387600.1.v3.1	37436164	37427055	1.1716
		block163.r.ori	grape_12	PAC:17836670	9326903	9328120	columbine_01	Aqcoe1G387500.1.v3.1	37425146	37423940	2.2916
		block163.r.ori	grape_12	PAC:17836678	9580847	9541236	columbine_01	Aqcoe1G386700.1.v3.1	37392410	37392904	6.2057
		block164.r.ori	grape_12	PAC:17836689	9707828	9714323	columbine_01	Aqcoe1G379800.1.v3.1	36698214	36696856	2.8837
		block164.r.ori	grape_12	PAC:17836695	9759085	9757846	columbine_01	Aqcoe1G379700.1.v3.1	36694022	36695304	2.2905
		block164.r.ori	grape_12	PAC:17836697	9775976	9769109	columbine_01	Aqcoe1G379600.1.v3.1	36686896	36692191	1.4819
		block164.r.ori	grape_12	PAC:17836699	9792187	9794439	columbine_01	Aqcoe1G379400.1.v3.1	36680764	36670097	28.0929
		block164.r.ori	grape_12	PAC:17836701	9805218	9811634	columbine_01	Aqcoe1G379300.1.v3.1	36668050	36658748	1.1366
		block164.r.ori	grape_12	PAC:17836721	10083118	10078174	columbine_01	Aqcoe1G378700.1.v3.1	36623833	36627707	1.7953
		block164.r.ori	grape_12	PAC:17836724	10115738	10117632	columbine_01	Aqcoe1G377700.1.v3.1	36531687	36527323	1.8287
		block164.r.ori	grape_12	PAC:17836725	10119638	10118700	columbine_01	Aqcoe1G377500.1.v3.1	36517756	36518730	1.6624
		block164.r.ori	grape_12	PAC:17836727	10124586	10129420	columbine_01	Aqcoe1G377000.1.v3.1	36469926	36467977	2.6315
		block164.r.ori	grape_12	PAC:17836732	10165706	10163051	columbine_01	Aqcoe1G376900.1.v3.1	36464623	36461486	1.0479
		block164.r.ori	grape_12	PAC:17836734	10197173	10200725	columbine_01	Aqcoe1G375500.1.v3.1	36322778	36326440	1.7616
		block165.r.ori	grape_12	PAC:17836929	5449824	5463695	columbine_01	Aqcoe1G233800.1.v3.1	14579372	14571598	1.1089
		block165.r.ori	grape_12	PAC:17836930	5472479	5464926	columbine_01	Aqcoe1G233700.1.v3.1	14560498	14569179	1.5517
		block165.r.ori	grape_12	PAC:17836931	5472811	5474255	columbine_01	Aqcoe1G233400.1.v3.1	14539535	14537839	2.9083
		block165.r.ori	grape_12	PAC:17836932	5480914	5485281	columbine_01	Aqcoe1G232100.1.v3.1	14402423	14397144	1.0332
		block165.r.ori	grape_12	PAC:17836933	5492050	5494655	columbine_01	Aqcoe1G231900.1.v3.1	14390674	14388354	1.0049
		block165.r.ori	grape_12	PAC:17836934	5504754	5508406	columbine_01	Aqcoe1G231700.1.v3.1	14384186	14382578	6.5627
		block165.r.ori	grape_12	PAC:17836937	5529743	5528282	columbine_01	Aqcoe1G231400.1.v3.1	14354795	14357477	12.3046
		block165.r.ori	grape_12	PAC:17836938	5534966	5533596	columbine_01	Aqcoe1G231200.1.v3.1	14336714	14338048	2.5596
		block165.r.ori	grape_12	PAC:17836940	5560467	5566140	columbine_01	Aqcoe1G230700.1.v3.1	14308336	14302232	1.4986
		block165.r.ori	grape_12	PAC:17836941	5568686	5571047	columbine_01	Aqcoe1G230400.1.v3.1	14210527	14208757	3.6058
		block166.r.ori	grape_12	PAC:17829993	3084791	3080972	columbine_01	Aqcoe1G288000.1.v3.1	21021197	21027322	1.3001
		block166.r.ori	grape_12	PAC:17829992	3100463	3102455	columbine_01	Aqcoe1G287600.1.v3.1	20999342	20997588	2.1788
		block166.r.ori	grape_12	PAC:17829989	3114069	3120195	columbine_01	Aqcoe1G286100.1.v3.1	20734371	20724438	1.5649
		block166.r.ori	grape_12	PAC:17829988	3126464	3129811	columbine_01	Aqcoe1G285300.1.v3.1	20613967	20607034	4.0829
		block166.r.ori	grape_12	PAC:17829983	3173094	3174782	columbine_01	Aqcoe1G284000.1.v3.1	20302842	20300067	2.587
		block166.r.ori	grape_12	PAC:17829979	3191916	3194884	columbine_01	Aqcoe1G283800.1.v3.1	20295687	20294387	1.8582
		block166.r.ori	grape_12	PAC:17829978	3199601	3197975	columbine_01	Aqcoe1G283300.1.v3.1	20247487	20251926	68.5821
		block166.r.ori	grape_12	PAC:17829977	3206961	3206646	columbine_01	Aqcoe1G282900.1.v3.1	20183697	20184012	1.4439
		block166.r.ori	grape_12	PAC:17829976	3216978	3208055	columbine_01	Aqcoe1G282700.1.v3.1	20175316	20179773	1.3217
		block167.r.ori	grape_12	PAC:17830141	733797	735398	columbine_01	Aqcoe1G194900.1.v3.1	11425082	11423001	69.8062
		block167.r.ori	grape_12	PAC:17830122	1114702	1111493	columbine_01	Aqcoe1G193800.1.v3.1	11379250	11381657	1.5992
		block167.r.ori	grape_12	PAC:17830120	1125937	1124211	columbine_01	Aqcoe1G193200.1.v3.1	11348972	11346509	1.6979
		block167.r.ori	grape_12	PAC:17830118	1154061	1168146	columbine_01	Aqcoe1G193000.1.v3.1	11344221	11335413	1.501
		block167.r.ori	grape_12	PAC:17830117	1172986	1169536	columbine_01	Aqcoe1G192900.1.v3.1	11318807	11326186	1.1675
		block167.r.ori	grape_12	PAC:17830116	1181100	1179799	columbine_01	Aqcoe1G192500.1.v3.1	11288836	11290924	2.3262
		block167.r.ori	grape_12	PAC:17830115	1206341	1196999	columbine_01	Aqcoe1G192400.1.v3.1	11279283	11284459	1.0948
		block168.f.ori	grape_12	PAC:17836969	5989606	5982133	columbine_04	Aqcoe4G221600.1.v3.1	35182120	35171437	2.1013
		block168.f.ori	grape_12	PAC:17836970	5993524	5990804	columbine_04	Aqcoe4G222000.1.v3.1	35233171	35224102	2.5859
		block168.f.ori	grape_12	PAC:17836971	6007069	5995106	columbine_04	Aqcoe4G222400.1.v3.1	35278733	35264945	1.1224
		block168.f.ori	grape_12	PAC:17836975	6054569	6048652	columbine_04	Aqcoe4G222600.1.v3.1	35302572	35295179	2.1736
		block168.f.ori	grape_12	PAC:17836976	6084169	6086561	columbine_04	Aqcoe4G223100.1.v3.1	35405887	35415914	1.3703
		block168.f.ori	grape_12	PAC:17836980	6111085	6105323	columbine_04	Aqcoe4G223300.1.v3.1	35432428	35424756	43.834
		block168.f.ori	grape_12	PAC:17836981	6119031	6115558	columbine_04	Aqcoe4G224800.1.v3.1	35725385	35720135	1.826
		block168.f.ori	grape_12	PAC:17836982	6135261	6128865	columbine_04	Aqcoe4G224900.1.v3.1	35850346	35843835	1.6878
		block168.f.ori	grape_12	PAC:17836983	6138381	6136022	columbine_04	Aqcoe4G225200.1.v3.1	35920453	35915681	2.9964
		block169.f.ori	grape_12	PAC:17829890	4301889	4309591	columbine_04	Aqcoe4G099000.1.v3.1	9980191	9982617	3.3312
		block169.f.ori	grape_12	PAC:17829887	4361556	4360417	columbine_04	Aqcoe4G099700.1.v3.1	10072755	10071255	1.9486
		block169.f.ori	grape_12	PAC:17829886	4390088	4363640	columbine_04	Aqcoe4G099800.1.v3.1	10081048	10074925	1.0758
		block169.f.ori	grape_12	PAC:17829884	4424878	4410441	columbine_04	Aqcoe4G099900.1.v3.1	10086305	10084239	3.674
		block169.f.ori	grape_12	PAC:17829883	4433565	4433999	columbine_04	Aqcoe4G100700.1.v3.1	10265935	10266369	2.4449
		block169.f.ori	grape_12	PAC:17829882	4449171	4452526	columbine_04	Aqcoe4G102800.1.v3.1	10572026	10573667	1.2711
		block169.f.ori	grape_12	PAC:17829880	4458590	4466475	columbine_04	Aqcoe4G103200.1.v3.1	10599832	10603487	1.8577
		block169.f.ori	grape_12	PAC:17829878	4593022	4470997	columbine_04	Aqcoe4G103300.1.v3.1	10635839	10605516	1.1395
		block169.f.ori	grape_12	PAC:17829877	4607983	4595023	columbine_04	Aqcoe4G103500.1.v3.1	10644934	10639574	3.2126
		block170.f.ori	grape_12	PAC:17829934	3752361	3752760	columbine_04	Aqcoe4G076500.1.v3.1	7239815	7240285	9.7173
		block170.f.ori	grape_12	PAC:17829932	3778166	3780152	columbine_04	Aqcoe4G076700.1.v3.1	7262616	7264532	1.5708
		block170.f.ori	grape_12	PAC:17829930	3800900	3799298	columbine_04	Aqcoe4G076900.1.v3.1	7280914	7279675	2.1269
		block170.f.ori	grape_12	PAC:17829929	3805262	3804556	columbine_04	Aqcoe4G077100.1.v3.1	7320164	7323509	15.168
		block170.f.ori	grape_12	PAC:17829928	3836442	3837086	columbine_04	Aqcoe4G077800.1.v3.1	7444236	7444874	2.835
		block170.f.ori	grape_12	PAC:17829927	3840537	3862485	columbine_04	Aqcoe4G078600.1.v3.1	7574459	7588931	2.207
		block170.f.ori	grape_12	PAC:17829926	3879672	3882318	columbine_04	Aqcoe4G079000.1.v3.1	7613932	7616725	1.9277
		block171.f.ori	grape_12	PAC:17837109	7386025	7390581	columbine_04	Aqcoe4G250900.1.v3.1	40147397	40151399	2.1067
		block171.f.ori	grape_12	PAC:17837110	7431045	7428930	columbine_04	Aqcoe4G251000.1.v3.1	40155683	40153366	1.8098
		block171.f.ori	grape_12	PAC:17837113	7470566	7469690	columbine_04	Aqcoe4G252200.1.v3.1	40275006	40279330	2.9316
		block171.f.ori	grape_12	PAC:17837115	7495205	7500136	columbine_04	Aqcoe4G252800.1.v3.1	40311454	40319441	2.4894
		block171.f.ori	grape_12	PAC:17837117	7508222	7511208	columbine_04	Aqcoe4G253100.1.v3.1	40324258	40325604	4.271
		block171.f.ori	grape_12	PAC:17816915	7523448	7526110	columbine_04	Aqcoe4G253200.1.v3.1	40335660	40338258	1.4802
		block172.f.ori	grape_12	PAC:17829917	3963774	3960005	columbine_04	Aqcoe4G089000.1.v3.1	8678348	8675684	2.8018
		block172.f.ori	grape_12	PAC:17829908	4014153	4069330	columbine_04	Aqcoe4G090500.1.v3.1	8834584	8829651	70.6831
		block172.f.ori	grape_12	PAC:17829907	4077855	4075204	columbine_04	Aqcoe4G091700.1.v3.1	8931512	8934393	1.5517
		block172.f.ori	grape_12	PAC:17829905	4105274	4097838	columbine_04	Aqcoe4G092900.1.v3.1	9143129	9129747	5.6694
		block172.f.ori	grape_12	PAC:17829904	4110069	4108630	columbine_04	Aqcoe4G093200.1.v3.1	9161902	9160632	2.8
		block173.f.ori	grape_12	PAC:17830057	2258723	2263947	columbine_04	Aqcoe4G030000.1.v3.1	2616785	2620581	1.3497
		block173.f.ori	grape_12	PAC:17830045	2350218	2348792	columbine_04	Aqcoe4G031400.1.v3.1	2696154	2697691	61.5217
		block173.f.ori	grape_12	PAC:17830043	2365772	2372733	columbine_04	Aqcoe4G031700.1.v3.1	2736729	2737478	8.701
		block173.f.ori	grape_12	PAC:17830042	2379360	2373641	columbine_04	Aqcoe4G031900.1.v3.1	2750850	2745188	2.4125
		block173.f.ori	grape_12	PAC:17830041	2385747	2386641	columbine_04	Aqcoe4G032000.1.v3.1	2757856	2759125	1.671
		block174.r.ori	grape_12	PAC:17836984	6150368	6145161	columbine_04	Aqcoe4G298900.1.v3.1	44649561	44655340	1.3768
		block174.r.ori	grape_12	PAC:17836989	6204082	6213665	columbine_04	Aqcoe4G298400.1.v3.1	44627045	44620152	1.4296
		block174.r.ori	grape_12	PAC:17836992	6262573	6255353	columbine_04	Aqcoe4G298000.1.v3.1	44527617	44529060	2.4888
		block174.r.ori	grape_12	PAC:17836993	6264565	6266608	columbine_04	Aqcoe4G297900.1.v3.1	44523736	44521582	64.968
		block174.r.ori	grape_12	PAC:17836995	6279677	6277465	columbine_04	Aqcoe4G297500.1.v3.1	44489751	44491475	62.3008
		block174.r.ori	grape_12	PAC:17836997	6295829	6299067	columbine_04	Aqcoe4G297300.1.v3.1	44484067	44483471	4.8255
		block174.r.ori	grape_12	PAC:17836998	6310948	6312188	columbine_04	Aqcoe4G297100.1.v3.1	44469947	44468607	1.5459
		block174.r.ori	grape_12	PAC:17836999	6326858	6322710	columbine_04	Aqcoe4G296800.1.v3.1	44443648	44447036	1.693
		block174.r.ori	grape_12	PAC:17837002	6379793	6385643	columbine_04	Aqcoe4G296700.1.v3.1	44435273	44431101	1.027
		block174.r.ori	grape_12	PAC:17837004	6406321	6418713	columbine_04	Aqcoe4G296600.1.v3.1	44427639	44422379	1.3002
		block175.r.ori	grape_12	PAC:17836650	9042964	9037496	columbine_04	Aqcoe4G274800.1.v3.1	42626592	42632234	2.4673
		block175.r.ori	grape_12	PAC:17836651	9055263	9068023	columbine_04	Aqcoe4G274300.1.v3.1	42595298	42594027	2.5487
		block175.r.ori	grape_12	PAC:17836652	9075873	9070744	columbine_04	Aqcoe4G274100.2.v3.1	42580234	42583953	1.3264
		block175.r.ori	grape_12	PAC:17836654	9081801	9083414	columbine_04	Aqcoe4G273800.1.v3.1	42566592	42564281	1.5626
		block175.r.ori	grape_12	PAC:17836656	9097431	9089549	columbine_04	Aqcoe4G273600.1.v3.1	42560166	42561536	2.2303
		block175.r.ori	grape_12	PAC:17836658	9124809	9123172	columbine_04	Aqcoe4G272800.1.v3.1	42508580	42510376	2.436
		block176.r.ori	grape_12	PAC:17818272	8658351	8637799	columbine_04	Aqcoe4G262900.1.v3.1	41368802	41362616	76.5992
		block176.r.ori	grape_12	PAC:17836617	8744137	8740305	columbine_04	Aqcoe4G262400.1.v3.1	41294462	41298091	1.3662
		block176.r.ori	grape_12	PAC:17836623	8819946	8830537	columbine_04	Aqcoe4G261800.1.v3.1	41224322	41224053	4.3265
		block176.r.ori	grape_12	PAC:17836625	8860429	8862951	columbine_04	Aqcoe4G261300.1.v3.1	41202529	41206232	1.3906
		block176.r.ori	grape_12	PAC:17836627	8890307	8890842	columbine_04	Aqcoe4G260300.1.v3.1	41128444	41126984	4.8447
		block176.r.ori	grape_12	PAC:17836629	8904046	8898120	columbine_04	Aqcoe4G259800.1.v3.1	41084614	41089842	2.364
		block183.f.ori	grape_13	PAC:17826802	4720601	4723650	columbine_01	Aqcoe1G487700.1.v3.1	43809965	43813362	1.3627
		block183.f.ori	grape_13	PAC:17826800	4740142	4738916	columbine_01	Aqcoe1G488200.1.v3.1	43838677	43836535	1.4617
		block183.f.ori	grape_13	PAC:17826799	4744114	4742981	columbine_01	Aqcoe1G488900.1.v3.1	43885197	43884240	12.9427
		block183.f.ori	grape_13	PAC:17826797	4753121	4757492	columbine_01	Aqcoe1G489000.1.v3.1	43886905	43890272	2.5631
		block183.f.ori	grape_13	PAC:17826796	4762813	4764160	columbine_01	Aqcoe1G489400.1.v3.1	43918136	43919919	1.5304
		block183.f.ori	grape_13	PAC:17826795	4779530	4783782	columbine_01	Aqcoe1G489600.1.v3.1	43926314	43929112	3.7308
		block183.f.ori	grape_13	PAC:17826793	4799293	4796771	columbine_01	Aqcoe1G489900.1.v3.1	43940638	43938891	1.0128
		block183.f.ori	grape_13	PAC:17826790	4835599	4831028	columbine_01	Aqcoe1G490100.1.v3.1	43951885	43950003	1.0822
		block183.f.ori	grape_13	PAC:17826787	4909976	4938957	columbine_01	Aqcoe1G490200.1.v3.1	43954253	43955197	2.4114
		block183.f.ori	grape_13	PAC:17826778	5101654	5106828	columbine_01	Aqcoe1G491000.1.v3.1	43995200	43997738	1.6295
		block183.f.ori	grape_13	PAC:17826776	5118985	5116351	columbine_01	Aqcoe1G491400.1.v3.1	44024344	44022695	3.8742
		block183.f.ori	grape_13	PAC:17826775	5128009	5124381	columbine_01	Aqcoe1G491800.1.v3.1	44046801	44043770	1.4677
		block183.f.ori	grape_13	PAC:17826773	5153151	5166284	columbine_01	Aqcoe1G492200.1.v3.1	44058710	44060147	69.9086
		block183.f.ori	grape_13	PAC:17826770	5190292	5202638	columbine_01	Aqcoe1G492900.1.v3.1	44088652	44093035	1.6709
		block183.f.ori	grape_13	PAC:17826767	5231721	5243840	columbine_01	Aqcoe1G493800.1.v3.1	44133423	44137804	2.1137
		block183.f.ori	grape_13	PAC:17826766	5246914	5248598	columbine_01	Aqcoe1G494000.1.v3.1	44147683	44148960	0.9784
		block183.f.ori	grape_13	PAC:17826762	5302096	5305929	columbine_01	Aqcoe1G495500.1.v3.1	44219392	44215274	1.2926
		block183.f.ori	grape_13	PAC:17826759	5335060	5339133	columbine_01	Aqcoe1G495700.1.v3.1	44230131	44234001	1.497
		block183.f.ori	grape_13	PAC:17826757	5370154	5375515	columbine_01	Aqcoe1G496100.1.v3.1	44246718	44249215	1.3051
		block183.f.ori	grape_13	PAC:17826756	5389085	5377089	columbine_01	Aqcoe1G496300.1.v3.1	44253255	44250636	1.4475
		block184.f.ori	grape_13	PAC:17838605	1330450	1336569	columbine_01	Aqcoe1G398900.1.v3.1	38311379	38318520	1.3676
		block184.f.ori	grape_13	PAC:17838602	1345932	1346896	columbine_01	Aqcoe1G399000.1.v3.1	38324908	38326284	7.7831
		block184.f.ori	grape_13	PAC:17838601	1360880	1362840	columbine_01	Aqcoe1G399100.1.v3.1	38332789	38334546	62.8732
		block184.f.ori	grape_13	PAC:17838600	1368114	1370392	columbine_01	Aqcoe1G399200.1.v3.1	38338354	38341609	1.2115
		block184.f.ori	grape_13	PAC:17838599	1382182	1371328	columbine_01	Aqcoe1G399900.1.v3.1	38383370	38375836	1.1696
		block184.f.ori	grape_13	PAC:17838598	1388106	1382888	columbine_01	Aqcoe1G400000.1.v3.1	38390704	38384329	1.3357
		block184.f.ori	grape_13	PAC:17838596	1397383	1390601	columbine_01	Aqcoe1G400400.1.v3.1	38417593	38412825	0.9504
		block184.f.ori	grape_13	PAC:17838595	1423255	1429060	columbine_01	Aqcoe1G400800.1.v3.1	38452372	38458492	1.5264
		block184.f.ori	grape_13	PAC:17838594	1445333	1430249	columbine_01	Aqcoe1G401300.1.v3.1	38494776	38498381	61.9176
		block184.f.ori	grape_13	PAC:17838593	1445998	1449105	columbine_01	Aqcoe1G401400.1.v3.1	38506485	38511137	1.2738
		block184.f.ori	grape_13	PAC:17838592	1452246	1450276	columbine_01	Aqcoe1G401500.1.v3.1	38513911	38512253	1.3181
		block184.f.ori	grape_13	PAC:17838578	1578700	1580132	columbine_01	Aqcoe1G402700.1.v3.1	38580737	38582401	2.0802
		block185.f.ori	grape_13	PAC:17826693	6562740	6559025	columbine_01	Aqcoe1G128300.1.v3.1	7094004	7093121	1.7365
		block185.f.ori	grape_13	PAC:17826692	6585139	6582925	columbine_01	Aqcoe1G128400.1.v3.1	7099444	7096683	72.8589
		block185.f.ori	grape_13	PAC:17826691	6593309	6603253	columbine_01	Aqcoe1G129400.1.v3.1	7144746	7147354	5.5891
		block185.f.ori	grape_13	PAC:17826689	6620585	6609375	columbine_01	Aqcoe1G129800.1.v3.1	7167147	7164015	1.2235
		block185.f.ori	grape_13	PAC:17826683	6787891	6811111	columbine_01	Aqcoe1G130400.1.v3.1	7204385	7202688	2.1522
		block185.f.ori	grape_13	PAC:17826680	6842046	6837479	columbine_01	Aqcoe1G130500.1.v3.1	7214114	7208066	1.3452
		block185.f.ori	grape_13	PAC:17826678	6869966	6865742	columbine_01	Aqcoe1G130800.1.v3.1	7228462	7226173	1.651
		block185.f.ori	grape_13	PAC:17826677	6881813	6883227	columbine_01	Aqcoe1G131100.1.v3.1	7240436	7242235	1.913
		block185.f.ori	grape_13	PAC:17826676	6890980	6885077	columbine_01	Aqcoe1G131400.1.v3.1	7252920	7256915	1.3936
		block186.f.ori	grape_13	PAC:17840093	8138688	8141468	columbine_01	Aqcoe1G109600.1.v3.1	5864827	5862827	72.9495
		block186.f.ori	grape_13	PAC:17840095	8202513	8150739	columbine_01	Aqcoe1G110900.1.v3.1	5960094	5950845	1.4221
		block186.f.ori	grape_13	PAC:17840097	8249429	8239518	columbine_01	Aqcoe1G111100.1.v3.1	6014518	6005302	6.28
		block186.f.ori	grape_13	PAC:17840099	8297946	8300081	columbine_01	Aqcoe1G111400.1.v3.1	6043089	6045273	2.3334
		block186.f.ori	grape_13	PAC:17840102	8346475	8343082	columbine_01	Aqcoe1G112200.1.v3.1	6098014	6090039	1.3341
		block186.f.ori	grape_13	PAC:17840103	8431833	8446730	columbine_01	Aqcoe1G112300.1.v3.1	6109803	6105312	23.7461
		block186.f.ori	grape_13	PAC:17840107	8532504	8541945	columbine_01	Aqcoe1G112700.1.v3.1	6118636	6121184	2.0739
		block186.f.ori	grape_13	PAC:17840110	8572532	8574340	columbine_01	Aqcoe1G113100.1.v3.1	6141674	6143479	68.8502
		block187.f.ori	grape_13	PAC:17838617	1256609	1253544	columbine_01	Aqcoe1G396000.1.v3.1	38113942	38109915	1.7164
		block187.f.ori	grape_13	PAC:17838614	1277690	1278682	columbine_01	Aqcoe1G396700.1.v3.1	38157609	38159191	1.6964
		block187.f.ori	grape_13	PAC:17838613	1282648	1280451	columbine_01	Aqcoe1G396800.1.v3.1	38167277	38165273	2.4315
		block187.f.ori	grape_13	PAC:17838612	1285430	1285009	columbine_01	Aqcoe1G396900.1.v3.1	38169095	38168660	2.9369
		block187.f.ori	grape_13	PAC:17838611	1287625	1290734	columbine_01	Aqcoe1G397200.1.v3.1	38193722	38197905	3.6514
		block187.f.ori	grape_13	PAC:17838610	1297797	1301650	columbine_01	Aqcoe1G397500.1.v3.1	38213128	38217314	1.4189
		block187.f.ori	grape_13	PAC:17838609	1304699	1305852	columbine_01	Aqcoe1G397700.1.v3.1	38256937	38258802	1.8747
		block187.f.ori	grape_13	PAC:17838608	1311165	1310149	columbine_01	Aqcoe1G397900.1.v3.1	38265899	38265077	1.2809
		block188.f.ori	grape_13	PAC:17838625	1204391	1204895	columbine_01	Aqcoe1G392700.1.v3.1	37871447	37871957	1.551
		block188.f.ori	grape_13	PAC:17838624	1205821	1205419	columbine_01	Aqcoe1G393000.1.v3.1	37900426	37899408	0.9126
		block188.f.ori	grape_13	PAC:17838622	1211491	1213615	columbine_01	Aqcoe1G393200.1.v3.1	37909535	37911258	1.8594
		block188.f.ori	grape_13	PAC:17838621	1218962	1217980	columbine_01	Aqcoe1G393300.1.v3.1	37919155	37918463	1.9202
		block188.f.ori	grape_13	PAC:17838620	1242071	1228756	columbine_01	Aqcoe1G393900.1.v3.1	37966256	37963370	60.8109
		block188.f.ori	grape_13	PAC:17838619	1248803	1243445	columbine_01	Aqcoe1G394100.1.v3.1	37976517	37973718	2.267
		block188.f.ori	grape_13	PAC:17838618	1250126	1253132	columbine_01	Aqcoe1G394200.1.v3.1	37979498	37982416	2.3392
		block189.f.ori	grape_13	PAC:17838081	23284065	23271095	columbine_01	Aqcoe1G018900.1.v3.1	976477	974153	7.819
		block189.f.ori	grape_13	PAC:17838080	23284934	23287755	columbine_01	Aqcoe1G019700.1.v3.1	1014825	1016673	2.1371
		block189.f.ori	grape_13	PAC:17838079	23295905	23301496	columbine_01	Aqcoe1G019800.1.v3.1	1017809	1022525	2.4112
		block189.f.ori	grape_13	PAC:17838078	23305664	23302309	columbine_01	Aqcoe1G019900.1.v3.1	1023885	1025824	1.2187
		block189.f.ori	grape_13	PAC:17838075	23372342	23396780	columbine_01	Aqcoe1G020200.1.v3.1	1043074	1048212	3.9393
		block189.f.ori	grape_13	PAC:17838074	23402389	23398940	columbine_01	Aqcoe1G020500.1.v3.1	1063838	1061352	1.6147
		block190.f.ori	grape_13	PAC:17817284	10995948	10988272	columbine_01	Aqcoe1G443500.1.v3.1	41198935	41200880	1.1477
		block190.f.ori	grape_13	PAC:17817289	11113910	11118959	columbine_01	Aqcoe1G443800.1.v3.1	41219150	41219638	3.044
		block190.f.ori	grape_13	PAC:17817290	11127942	11123881	columbine_01	Aqcoe1G445200.1.v3.1	41313893	41313438	1.3187
		block190.f.ori	grape_13	PAC:17817300	11316680	11300110	columbine_01	Aqcoe1G446400.1.v3.1	41373194	41364959	1.4294
		block190.f.ori	grape_13	PAC:17817301	11317262	11334920	columbine_01	Aqcoe1G446500.1.v3.1	41376394	41382071	1.4507
		block190.f.ori	grape_13	PAC:17817302	11337662	11336045	columbine_01	Aqcoe1G446700.1.v3.1	41394646	41392981	1.3355
		block191.f.ori	grape_13	PAC:17838583	1552089	1550154	columbine_01	Aqcoe1G405600.1.v3.1	38743762	38746205	1.4008
		block191.f.ori	grape_13	PAC:17838571	1612663	1616826	columbine_01	Aqcoe1G406900.1.v3.1	38836891	38840376	1.7221
		block191.f.ori	grape_13	PAC:17838570	1622249	1617969	columbine_01	Aqcoe1G407100.1.v3.1	38850032	38843600	2.0197
		block191.f.ori	grape_13	PAC:17838569	1624433	1638248	columbine_01	Aqcoe1G407500.1.v3.1	38878508	38883430	2.2641
		block191.f.ori	grape_13	PAC:17838568	1645352	1641324	columbine_01	Aqcoe1G407600.1.v3.1	38889759	38886050	2.2869
		block192.f.ori	grape_13	PAC:17838550	1813649	1814329	columbine_01	Aqcoe1G486000.1.v3.1	43690524	43691201	66.079
		block192.f.ori	grape_13	PAC:17838549	1822001	1817538	columbine_01	Aqcoe1G486300.1.v3.1	43704425	43701289	1.8748
		block192.f.ori	grape_13	PAC:17838548	1826420	1835974	columbine_01	Aqcoe1G486400.1.v3.1	43704784	43709247	1.4461
		block192.f.ori	grape_13	PAC:17838546	1843363	1852099	columbine_01	Aqcoe1G486500.1.v3.1	43710220	43713720	1.6616
		block192.f.ori	grape_13	PAC:17838545	1859685	1891150	columbine_01	Aqcoe1G486600.1.v3.1	43721051	43725086	1.3649
		block193.r.ori	grape_13	PAC:17826940	3104318	3113805	columbine_01	Aqcoe1G110100.1.v3.1	5902646	5896726	10.4378
		block193.r.ori	grape_13	PAC:17826939	3122103	3120586	columbine_01	Aqcoe1G110000.1.v3.1	5891551	5893021	2.4887
		block193.r.ori	grape_13	PAC:17826938	3135518	3139380	columbine_01	Aqcoe1G108800.1.v3.1	5826250	5822289	1.3306
		block193.r.ori	grape_13	PAC:17826936	3153073	3175048	columbine_01	Aqcoe1G108600.1.v3.1	5800278	5798023	2.2269
		block193.r.ori	grape_13	PAC:17826933	3187345	3190058	columbine_01	Aqcoe1G107500.1.v3.1	5748006	5746343	1.1367
		block193.r.ori	grape_13	PAC:17826928	3250570	3258965	columbine_01	Aqcoe1G106400.1.v3.1	5679088	5676518	2.3009
		block193.r.ori	grape_13	PAC:17826927	3269087	3261193	columbine_01	Aqcoe1G105800.1.v3.1	5649258	5652145	0.7447
		block193.r.ori	grape_13	PAC:17826926	3294047	3269121	columbine_01	Aqcoe1G105300.1.v3.1	5623503	5624743	8.392
		block193.r.ori	grape_13	PAC:17826925	3299926	3298456	columbine_01	Aqcoe1G105200.1.v3.1	5615463	5617566	62.0731
		block193.r.ori	grape_13	PAC:17826924	3314624	3326578	columbine_01	Aqcoe1G104900.1.v3.1	5602310	5595715	2.111
		block193.r.ori	grape_13	PAC:17826922	3330424	3328977	columbine_01	Aqcoe1G104300.1.v3.1	5578763	5579600	9.6575
		block193.r.ori	grape_13	PAC:17826919	3342959	3340692	columbine_01	Aqcoe1G103300.1.v3.1	5548798	5550840	3.0684
		block193.r.ori	grape_13	PAC:17826918	3351310	3349271	columbine_01	Aqcoe1G103200.1.v3.1	5544499	5546887	1.0739
		block193.r.ori	grape_13	PAC:17826914	3395280	3394297	columbine_01	Aqcoe1G101900.1.v3.1	5494845	5495798	3.7673
		block193.r.ori	grape_13	PAC:17826912	3424708	3421373	columbine_01	Aqcoe1G101700.1.v3.1	5487885	5489936	2.7159
		block193.r.ori	grape_13	PAC:17826911	3432929	3433777	columbine_01	Aqcoe1G101500.1.v3.1	5470793	5471967	2.0103
		block193.r.ori	grape_13	PAC:17826910	3437346	3441188	columbine_01	Aqcoe1G101200.1.v3.1	5455374	5453471	4.6232
		block193.r.ori	grape_13	PAC:17826904	3477794	3479484	columbine_01	Aqcoe1G100800.1.v3.1	5435629	5434162	2.7601
		block193.r.ori	grape_13	PAC:17826903	3487652	3481414	columbine_01	Aqcoe1G100600.1.v3.1	5421610	5416932	0.9378
		block193.r.ori	grape_13	PAC:17826901	3493362	3507278	columbine_01	Aqcoe1G100400.1.v3.1	5405358	5399241	68.8607
		block193.r.ori	grape_13	PAC:17826900	3512722	3509589	columbine_01	Aqcoe1G100300.1.v3.1	5394681	5397193	2.9147
		block193.r.ori	grape_13	PAC:17826898	3523707	3533823	columbine_01	Aqcoe1G099900.1.v3.1	5366727	5362966	1.3884
		block193.r.ori	grape_13	PAC:17826897	3534610	3534353	columbine_01	Aqcoe1G099800.1.v3.1	5361172	5361414	3.3075
		block193.r.ori	grape_13	PAC:17826894	3570943	3573648	columbine_01	Aqcoe1G099200.1.v3.1	5327946	5325835	3.5115
		block193.r.ori	grape_13	PAC:17826892	3587205	3588769	columbine_01	Aqcoe1G099100.1.v3.1	5320577	5319095	1.0702
		block193.r.ori	grape_13	PAC:17826891	3599352	3590365	columbine_01	Aqcoe1G099000.1.v3.1	5313748	5317000	1.2472
		block193.r.ori	grape_13	PAC:17826890	3601672	3603809	columbine_01	Aqcoe1G098800.1.v3.1	5295114	5292644	1.4662
		block193.r.ori	grape_13	PAC:17826889	3625159	3607191	columbine_01	Aqcoe1G098700.1.v3.1	5280374	5288018	1.2544
		block193.r.ori	grape_13	PAC:17826888	3635083	3630197	columbine_01	Aqcoe1G098600.1.v3.1	5270102	5275273	1.0237
		block193.r.ori	grape_13	PAC:17826887	3641296	3653945	columbine_01	Aqcoe1G096900.1.v3.1	5159999	5152192	0.9733
		block193.r.ori	grape_13	PAC:17826885	3668162	3664787	columbine_01	Aqcoe1G096000.1.v3.1	5092668	5094817	1.5525
		block193.r.ori	grape_13	PAC:17826884	3681128	3688335	columbine_01	Aqcoe1G095900.1.v3.1	5089082	5083995	1.319
		block193.r.ori	grape_13	PAC:17826883	3696565	3693219	columbine_01	Aqcoe1G095700.1.v3.1	5072451	5078572	1.383
		block193.r.ori	grape_13	PAC:17826882	3709441	3701110	columbine_01	Aqcoe1G095400.1.v3.1	5057041	5060117	66.5291
		block193.r.ori	grape_13	PAC:17826881	3715104	3712203	columbine_01	Aqcoe1G095200.1.v3.1	5049048	5050499	1.8671
		block193.r.ori	grape_13	PAC:17826871	3821847	3838396	columbine_01	Aqcoe1G094900.1.v3.1	5032905	5028574	2.0173
		block193.r.ori	grape_13	PAC:17826865	3911427	3914247	columbine_01	Aqcoe1G094500.1.v3.1	5011304	5013277	2.4098
		block193.r.ori	grape_13	PAC:17826863	3930531	3931994	columbine_01	Aqcoe1G094300.1.v3.1	5005583	5007510	71.1273
		block193.r.ori	grape_13	PAC:17826862	3933515	3933052	columbine_01	Aqcoe1G094100.1.v3.1	4999255	4999711	1.2295
		block193.r.ori	grape_13	PAC:17826861	3940429	3935093	columbine_01	Aqcoe1G093800.1.v3.1	4992742	4995776	1.3605
		block193.r.ori	grape_13	PAC:17826860	3958636	3965538	columbine_01	Aqcoe1G093300.1.v3.1	4979967	4973194	1.4281
		block193.r.ori	grape_13	PAC:17826859	3992521	3993774	columbine_01	Aqcoe1G093200.1.v3.1	4964235	4962735	2.3516
		block193.r.ori	grape_13	PAC:17826856	4023902	4035660	columbine_01	Aqcoe1G092300.1.v3.1	4924069	4926474	5.5722
		block194.r.ori	grape_13	PAC:17826753	5419607	5406945	columbine_01	Aqcoe1G145800.1.v3.1	8183403	8193528	1.0314
		block194.r.ori	grape_13	PAC:17826747	5522061	5529178	columbine_01	Aqcoe1G145400.1.v3.1	8140167	8135101	1.3743
		block194.r.ori	grape_13	PAC:17826746	5542796	5540178	columbine_01	Aqcoe1G145100.1.v3.1	8118572	8120510	2.6112
		block194.r.ori	grape_13	PAC:17826743	5555646	5554668	columbine_01	Aqcoe1G144800.1.v3.1	8097978	8099120	1.1114
		block194.r.ori	grape_13	PAC:17826742	5571054	5559492	columbine_01	Aqcoe1G144600.1.v3.1	8086340	8091666	1.6398
		block194.r.ori	grape_13	PAC:17826741	5578876	5575928	columbine_01	Aqcoe1G144500.1.v3.1	8080984	8085014	2.7252
		block194.r.ori	grape_13	PAC:17826740	5581098	5580260	columbine_01	Aqcoe1G144300.1.v3.1	8078262	8079224	7.5117
		block194.r.ori	grape_13	PAC:17826739	5604563	5602349	columbine_01	Aqcoe1G144000.1.v3.1	8069006	8070855	1.4363
		block194.r.ori	grape_13	PAC:17826737	5614569	5613873	columbine_01	Aqcoe1G143900.1.v3.1	8056966	8057466	67.2862
		block194.r.ori	grape_13	PAC:17826735	5640475	5654574	columbine_01	Aqcoe1G143700.1.v3.1	8037112	8026708	1.0291
		block194.r.ori	grape_13	PAC:17826734	5662798	5656066	columbine_01	Aqcoe1G143400.1.v3.1	8018833	8021599	1.3569
		block194.r.ori	grape_13	PAC:17826732	5707254	5718061	columbine_01	Aqcoe1G143100.1.v3.1	7999767	7998419	1.5932
		block194.r.ori	grape_13	PAC:17826731	5737882	5719535	columbine_01	Aqcoe1G142900.2.v3.1	7989052	7997391	1.2227
		block194.r.ori	grape_13	PAC:17826730	5747220	5744554	columbine_01	Aqcoe1G142700.1.v3.1	7978982	7982914	1.2825
		block194.r.ori	grape_13	PAC:17826729	5762854	5761312	columbine_01	Aqcoe1G142600.1.v3.1	7963088	7964625	59.7975
		block194.r.ori	grape_13	PAC:17826727	5812308	5805801	columbine_01	Aqcoe1G142100.1.v3.1	7938572	7942075	1.3454
		block194.r.ori	grape_13	PAC:17826726	5813987	5818846	columbine_01	Aqcoe1G141500.1.v3.1	7915967	7911376	1.378
		block194.r.ori	grape_13	PAC:17826724	5833995	5829784	columbine_01	Aqcoe1G140800.1.v3.1	7876887	7880254	60.2631
		block194.r.ori	grape_13	PAC:17826723	5852268	5848342	columbine_01	Aqcoe1G140600.1.v3.1	7865280	7869512	1.4123
		block194.r.ori	grape_13	PAC:17826722	5881431	5884963	columbine_01	Aqcoe1G140100.1.v3.1	7826395	7823792	2.9315
		block194.r.ori	grape_13	PAC:17826719	5921615	5929162	columbine_01	Aqcoe1G139800.1.v3.1	7788744	7784810	1.4317
		block194.r.ori	grape_13	PAC:17826716	5933439	5937022	columbine_01	Aqcoe1G139400.1.v3.1	7765970	7762329	1.8547
		block194.r.ori	grape_13	PAC:17826715	5944228	5969863	columbine_01	Aqcoe1G138700.1.v3.1	7720909	7728100	1.9672
		block194.r.ori	grape_13	PAC:17826712	6016757	6029333	columbine_01	Aqcoe1G137700.1.v3.1	7674334	7669909	1.129
		block194.r.ori	grape_13	PAC:17826711	6044318	6030598	columbine_01	Aqcoe1G137500.1.v3.1	7657758	7666220	0.9833
		block194.r.ori	grape_13	PAC:17826710	6050283	6055233	columbine_01	Aqcoe1G137400.1.v3.1	7656505	7653488	1.4571
		block194.r.ori	grape_13	PAC:17826709	6062410	6086810	columbine_01	Aqcoe1G137300.1.v3.1	7649080	7644716	1.204
		block194.r.ori	grape_13	PAC:17826708	6117883	6107091	columbine_01	Aqcoe1G136900.1.v3.1	7614438	7623138	1.4607
		block194.r.ori	grape_13	PAC:17826706	6152806	6143300	columbine_01	Aqcoe1G136500.1.v3.1	7588373	7596750	1.2471
		block195.r.ori	grape_13	PAC:17838715	305478	308820	columbine_01	Aqcoe1G425500.1.v3.1	40119487	40115869	1.9368
		block195.r.ori	grape_13	PAC:17838714	314493	310422	columbine_01	Aqcoe1G425200.1.v3.1	40093438	40096551	1.3158
		block195.r.ori	grape_13	PAC:17838713	317846	323317	columbine_01	Aqcoe1G424700.1.v3.1	40075886	40070715	1.529
		block195.r.ori	grape_13	PAC:17838712	327242	324623	columbine_01	Aqcoe1G424500.1.v3.1	40065738	40067495	1.1583
		block195.r.ori	grape_13	PAC:17838710	339995	341431	columbine_01	Aqcoe1G424200.1.v3.1	40054188	40051355	3.5822
		block195.r.ori	grape_13	PAC:17838708	360781	363684	columbine_01	Aqcoe1G424100.1.v3.1	40044610	40047862	5.2667
		block195.r.ori	grape_13	PAC:17838707	375613	365208	columbine_01	Aqcoe1G423700.1.v3.1	39992990	39999780	1.1634
		block195.r.ori	grape_13	PAC:17838706	381331	379318	columbine_01	Aqcoe1G422400.1.v3.1	39907222	39908490	7.4697
		block195.r.ori	grape_13	PAC:17838704	403731	408062	columbine_01	Aqcoe1G422300.1.v3.1	39905273	39901259	1.1758
		block195.r.ori	grape_13	PAC:17838697	489700	492258	columbine_01	Aqcoe1G421300.1.v3.1	39829879	39828002	1.2008
		block195.r.ori	grape_13	PAC:17838696	494219	494656	columbine_01	Aqcoe1G421100.1.v3.1	39809822	39807805	62.5472
		block195.r.ori	grape_13	PAC:17838695	500735	497639	columbine_01	Aqcoe1G420600.1.v3.1	39790488	39792781	2.5799
		block195.r.ori	grape_13	PAC:17838693	507236	513804	columbine_01	Aqcoe1G420100.1.v3.1	39761662	39756802	1.4997
		block195.r.ori	grape_13	PAC:17838692	515139	523208	columbine_01	Aqcoe1G420000.1.v3.1	39755961	39748437	1.3703
		block195.r.ori	grape_13	PAC:17838691	528037	525665	columbine_01	Aqcoe1G419900.1.v3.1	39743192	39745624	65.9978
		block195.r.ori	grape_13	PAC:17838690	537222	531939	columbine_01	Aqcoe1G419600.1.v3.1	39718743	39720803	1.8747
		block195.r.ori	grape_13	PAC:17838689	546796	541108	columbine_01	Aqcoe1G419500.1.v3.1	39712597	39717669	1.8163
		block195.r.ori	grape_13	PAC:17838687	571541	576163	columbine_01	Aqcoe1G419100.1.v3.1	39686635	39683759	1.3773
		block195.r.ori	grape_13	PAC:17838686	586196	584441	columbine_01	Aqcoe1G419000.1.v3.1	39675775	39679980	2.1565
		block195.r.ori	grape_13	PAC:17838685	603331	605773	columbine_01	Aqcoe1G418500.1.v3.1	39646127	39644082	64.9943
		block195.r.ori	grape_13	PAC:17838684	610616	614450	columbine_01	Aqcoe1G418000.1.v3.1	39626283	39623893	1.4369
		block195.r.ori	grape_13	PAC:17838683	617279	615218	columbine_01	Aqcoe1G417900.1.v3.1	39620613	39622819	1.5829
		block195.r.ori	grape_13	PAC:17838682	633212	620287	columbine_01	Aqcoe1G417500.1.v3.1	39594684	39604418	1.3143
		block196.r.ori	grape_13	PAC:17838659	869910	869374	columbine_01	Aqcoe1G153900.1.v3.1	8684964	8684416	1.9041
		block196.r.ori	grape_13	PAC:17838652	938312	941575	columbine_01	Aqcoe1G153000.1.v3.1	8635439	8633662	3.1038
		block196.r.ori	grape_13	PAC:17838651	948223	941788	columbine_01	Aqcoe1G152800.1.v3.1	8620923	8624739	1.5603
		block196.r.ori	grape_13	PAC:17838646	991565	970829	columbine_01	Aqcoe1G152400.1.v3.1	8602940	8609413	1.3585
		block196.r.ori	grape_13	PAC:17838644	1000017	1002324	columbine_01	Aqcoe1G152200.1.v3.1	8600646	8596881	1.0741
		block196.r.ori	grape_13	PAC:17838643	1006815	1004181	columbine_01	Aqcoe1G151900.1.v3.1	8590886	8593140	1.6455
		block196.r.ori	grape_13	PAC:17838641	1022072	1023024	columbine_01	Aqcoe1G151400.1.v3.1	8543871	8544536	1.9974
		block196.r.ori	grape_13	PAC:17838640	1036714	1027118	columbine_01	Aqcoe1G151200.1.v3.1	8530281	8538246	1.1217
		block196.r.ori	grape_13	PAC:17838637	1057421	1061409	columbine_01	Aqcoe1G150500.1.v3.1	8506898	8502773	1.6879
		block196.r.ori	grape_13	PAC:17838636	1065653	1064580	columbine_01	Aqcoe1G150400.1.v3.1	8488886	8488251	13.1867
		block196.r.ori	grape_13	PAC:17838635	1083995	1072521	columbine_01	Aqcoe1G150000.1.v3.1	8436725	8437979	73.682
		block196.r.ori	grape_13	PAC:17838634	1091172	1088435	columbine_01	Aqcoe1G149500.1.v3.1	8398413	8414061	66.2191
		block196.r.ori	grape_13	PAC:17838630	1152601	1154833	columbine_01	Aqcoe1G149100.1.v3.1	8384812	8383130	1.3108
		block196.r.ori	grape_13	PAC:17838628	1177838	1165337	columbine_01	Aqcoe1G148500.1.v3.1	8358308	8364462	3.9097
		block197.r.ori	grape_13	PAC:17826693	6562740	6559025	columbine_01	Aqcoe1G128300.1.v3.1	7094004	7093121	1.7365
		block197.r.ori	grape_13	PAC:17826672	6937392	6997573	columbine_01	Aqcoe1G127800.1.v3.1	7053732	7042525	1.0831
		block197.r.ori	grape_13	PAC:17826671	7002302	7004484	columbine_01	Aqcoe1G127500.1.v3.1	7018242	7017313	72.8344
		block197.r.ori	grape_13	PAC:17826670	7010061	7007915	columbine_01	Aqcoe1G126900.1.v3.1	6980995	6983600	1.8679
		block197.r.ori	grape_13	PAC:17826669	7018848	7012057	columbine_01	Aqcoe1G126800.1.v3.1	6973646	6979442	1.743
		block197.r.ori	grape_13	PAC:17826666	7056059	7061568	columbine_01	Aqcoe1G126700.1.v3.1	6967506	6962001	3.078
		block197.r.ori	grape_13	PAC:17826664	7070745	7065474	columbine_01	Aqcoe1G125900.1.v3.1	6926497	6930262	1.4209
		block197.r.ori	grape_13	PAC:17826663	7072593	7075034	columbine_01	Aqcoe1G125600.1.v3.1	6916408	6914204	2.4685
		block197.r.ori	grape_13	PAC:17826660	7119583	7111126	columbine_01	Aqcoe1G125500.1.v3.1	6910045	6913521	1.144
		block197.r.ori	grape_13	PAC:17826659	7245255	7224782	columbine_01	Aqcoe1G124300.1.v3.1	6837390	6843251	1.2921
		block197.r.ori	grape_13	PAC:17826658	7258031	7258468	columbine_01	Aqcoe1G124200.1.v3.1	6831813	6831382	77.2014
		block197.r.ori	grape_13	PAC:17826657	7258904	7279598	columbine_01	Aqcoe1G124000.2.v3.1	6830891	6826427	2.9415
		block197.r.ori	grape_13	PAC:17826656	7290386	7299923	columbine_01	Aqcoe1G122500.1.v3.1	6718739	6713815	1.339
[truncated: 8,188 more rows]
